# Supplementary material for: Multi Characteristic Analysis of Vascular Cambium Cells in Populus euphratica Reveals Its Anti-Aging Strategy
Source: Plants (Basel). 2024 Dec 19;13(24):3549. doi: 10.3390/plants13243549 (PMC11677677; doi:10.3390/plants13243549)
Supplement: Supplementary file 1 [file plants-13-03549-s001.zip › Supplementary Materials.xlsx]

## Sheet: Table S1
Table S1. Details information of the tree samples.
No.	Latitude	Longitude	Elevation	DBH	Height
MFX-H-8	37°44′6.5256″	82°47′39.4944	1293	19.1083	13.5
MFX-H-10	37°44′10.1616	82°47′34.27	1296	33.758	11.7
MFX-H-9	37°44′6.0828″	82°47′40.3188	1295	38.2166	12.9
MFX-H-13	37°44′10.41	82°47′33.86	1295	110.828	9.5
MFX-H-12	37°44′10.8636″	82°47′33.6444	1293	112.102	9.3
MFX-H-15	37°43′44.3028	82°47′41.4996″	1294	114.65	8.7
MFX-H-5	37°44′6.5507	82°47′38.6412	1294	178.344	13
MFX-H-1	37°44′7.1412″	82°47′37.7376″	1294	175.159	8.3
MFX-H-3	37°44′8.9016″	82°47′37.0788″	1293	184.713	11

## Sheet: Table S2
Table S2 Sequencing Data Quality Control Statistics Table
#SampleID	ReadSum	BaseSum	GC(%)	N(%)	Q20(%)	Q30(%)
MM1	21534575	6442643360	43.72	0	96.66	90.59
MM2	21020148	6279989899	43.88	0	96.82	90.94
MM3	21527496	6434290256	43.79	0	96.64	90.51
MO1	21554222	6445211636	43.85	0	96.79	90.86
MO2	21581277	6448175902	43.81	0	97.21	91.77
MO3	21557616	6444017284	43.79	0	96.74	90.74
MY1	20199342	6037481301	43.93	0	96.81	90.96
MY2	21571596	6449117566	43.95	0	96.89	91.06
MY3	19947530	5966757296	43.92	0	97.06	91.46

## Sheet: Table S3
Table S3 Statistical Table of Gene Function Annotations
#Anno_Database	Annotated_Number	Annotated_Percent
COG_Annotation	14060	38.1
GO_Annotation	29219	79.1
KEGG_Annotation	25611	69.3
KOG_Annotation	16928	45.8
Pfam_Annotation	29852	80.8
Swiss-Prot_Annotation	26227	71
eggNOG_Annotation	30396	82.3
NR_Annotation	35642	96.5
All_Annotated	35664	96.5

## Sheet: Table S4
Table S4 Gene functional enrichment analysis
#GO_Function	Unigene_number	Unigene_ID
Molecular Function: zinc ion transmembrane transporter activity (GO:0005385);	16	Peu01G022450;Peu06G009790;Peu15G011510;Peu18G004590;Peu11G012960;Peu01G001560;Peu01G025360;Peu05G011960;Peu09G007920;Peu08G007050;Peu10G012310;Peu09G004490;Peu06G000670;Peu01G013920;Peu10G012220;Peu10G015340
Molecular Function: zinc ion binding (GO:0008270);	795	Peu02G019170;Peu11G005050;Peu09G015230;Peu02G003670;Peu07G010240;Peu06G018560;Peu13G000220;Peu14G009320;Peu09G004670;Peu16G007170;Peu02G021550;Peu06G009630;Peu05G000980;Peu12G008630;Peu08G000860;Peu13G012200;Peu09G016480;Peu05G013050;Peu17G009110;Peu17G009950;Peu05G000240;Peu06G020210;Peu06G004340;Peu09G002300;Peu04G003300;Peu10G021810;Peu08G002160;Peu16G006820;Peu19G002190;Peu07G005390;Peu06G023…
Molecular Function: zinc efflux active transmembrane transporter activity (GO:0015341);	8	Peu08G007090;Peu10G015300;Peu01G000880;Peu10G015290;Peu08G004130;Peu10G018750;Peu01G000890;Peu10G015280
Molecular Function: zeaxanthin epoxidase [overall] activity (GO:0009540);	2	Peu07G003960;Peu05G011170
Molecular Function: Y-form DNA binding (GO:0000403);	1	Peu01G024440
Molecular Function: xylulokinase activity (GO:0004856);	4	Peu13G010060;Peu19G007890;Peu02G009960;Peu19G007900
Molecular Function: xylosyltransferase activity (GO:0042285);	6	Peu07G004340;Peu06G011630;Peu06G022730;Peu07G004330;Peu02G009560;Peu18G003440
Molecular Function: xylose isomerase activity (GO:0009045);	1	Peu18G009810
Molecular Function: xyloglucan:xyloglucosyl transferase activity (GO:0016762);	38	Peu18G008630;Peu01G011740;Peu02G005460;Peu02G022110;Peu14G011070;Peu05G000680;Peu06G016470;Peu13G013710;Peu11G005670;Peu05G017630;Peu03G014210;Peu03G008540;Peu02G005450;Peu10G009450;Peu09G001840;Peu06G016480;Peu09G008800;Peu06G006060;Peu08G012030;Peu02G021410;Peu04G001520;Peu16G009580;Peu14G011630;Peu07G000770;Peu18G009700;Peu09G015980;Peu11G001640;Peu18G009690;Peu05G017620;Peu02G015600;Peu11G005…
Molecular Function: xyloglucan 6-xylosyltransferase activity (GO:0033843);	2	Peu10G001990;Peu10G001970
Molecular Function: xylanase activity (GO:0097599);	1	Peu18G003300
Molecular Function: xylan O-acetyltransferase activity (GO:1990538);	1	Peu08G006230
Molecular Function: xylan 1,4-beta-xylosidase activity (GO:0009044);	12	Peu10G012850;Peu02G008410;Peu08G009250;Peu02G017290;Peu01G026600;Peu14G009350;Peu07G011630;Peu03G001410;Peu18G003300;Peu09G009260;Peu01G007440;Peu05G014660
Molecular Function: xenobiotic transmembrane transporter activity (GO:0042910);	67	Peu13G006030;Peu11G000190;Peu09G012440;Peu09G006810;Peu11G000180;Peu02G014310;Peu02G004960;Peu05G018190;Peu16G013210;Peu13G011040;Peu02G009550;Peu01G009360;Peu17G010330;Peu11G000160;Peu10G010690;Peu02G011730;Peu11G000170;Peu01G024190;Peu12G012740;Peu01G009810;Peu11G000130;Peu03G010800;Peu08G016310;Peu17G010340;Peu04G001130;Peu17G010320;Peu11G009890;Peu11G000140;Peu15G012840;Peu04G007800;Peu13G006…
Molecular Function: xanthoxin dehydrogenase activity (GO:0010301);	1	Peu01G002010
Molecular Function: xanthosine nucleotidase activity (GO:0072585);	1	Peu06G007160
Molecular Function: water channel activity (GO:0015250);	16	Peu08G004210;Peu01G013640;Peu04G016430;Peu06G008610;Peu10G017010;Peu03G009610;Peu09G013650;Peu16G009520;Peu06G010740;Peu05G008810;Peu10G018630;Peu17G013140;Peu01G010680;Peu03G006740;Peu05G008820;Peu01G016390
Molecular Function: voltage-gated proton channel activity (GO:0030171);	1	Peu14G011790
Molecular Function: voltage-gated potassium channel activity (GO:0005249);	18	Peu06G023150;Peu06G025450;Peu12G003090;Peu18G000860;Peu18G002560;Peu17G011510;Peu18G003020;NewGene_2617;Peu09G002380;Peu03G000960;Peu04G006810;Peu18G007630;Peu04G012680;Peu06G014020;Peu06G025470;Peu18G010780;Peu17G005260;Peu06G023630
Molecular Function: voltage-gated ion channel activity (GO:0005244);	1	Peu14G005980
Molecular Function: voltage-gated chloride channel activity (GO:0005247);	10	Peu04G019280;Peu18G011960;Peu04G020680;Peu03G000090;Peu01G041470;Peu10G008360;Peu19G000030;Peu06G005400;Peu01G029800;Peu14G005980
Molecular Function: voltage-gated channel activity (GO:0022832);	1	Peu14G005980
Molecular Function: voltage-gated cation channel activity (GO:0022843);	2	Peu14G015140;Peu02G023680
Molecular Function: voltage-gated anion channel activity (GO:0008308);	21	Peu05G012160;Peu05G022580;Peu01G026520;Peu15G002230;Peu08G017040;Peu09G009240;Peu18G009560;Peu12G006380;Peu17G006940;Peu02G010550;Peu07G005440;Peu01G026540;Peu01G009720;Peu02G020650;Peu15G002220;Peu14G000810;Peu01G031790;Peu14G005980;Peu06G016420;Peu01G026550;Peu10G003380
Molecular Function: violaxanthin de-epoxidase activity (GO:0046422);	2	Peu05G006710;Peu13G004660
Molecular Function: very-long-chain 3-hydroxyacyl-CoA dehydratase activity (GO:0102158);	2	Peu07G000980;Peu01G021520
Molecular Function: valine-tRNA ligase activity (GO:0004832);	5	Peu17G010640;Peu05G006900;Peu04G007470;Peu07G000340;NewGene_2532
Molecular Function: UTP-monosaccharide-1-phosphate uridylyltransferase activity (GO:0051748);	1	Peu04G006050
Molecular Function: UTP:glucose-1-phosphate uridylyltransferase activity (GO:0003983);	4	Peu17G012360;Peu04G006050;Peu04G006070;Peu04G006030
Molecular Function: uroporphyrinogen-III synthase activity (GO:0004852);	2	Peu14G002180;Peu18G011300
Molecular Function: uroporphyrinogen decarboxylase activity (GO:0004853);	3	Peu01G035580;Peu11G009280;Peu19G005040
Molecular Function: uroporphyrin-III C-methyltransferase activity (GO:0004851);	1	Peu01G020830
Molecular Function: URM1 activating enzyme activity (GO:0042292);	1	Peu01G032500
Molecular Function: uridylyltransferase activity (GO:0070569);	7	Peu13G006110;Peu03G006430;Peu10G016470;Peu04G006050;Peu05G016140;Peu02G006890;Peu01G013880
Molecular Function: uridylate kinase activity (GO:0009041);	4	Peu01G030230;Peu15G012230;Peu14G002910;Peu02G015780
Molecular Function: uridine nucleosidase activity (GO:0045437);	1	Peu06G007160
Molecular Function: uridine kinase activity (GO:0004849);	6	Peu17G004890;Peu17G005850;Peu01G041020;Peu11G014130;Peu01G015440;Peu01G029830
Molecular Function: ureidoglycolate hydrolase activity (GO:0004848);	2	Peu10G007150;Peu10G019270
Molecular Function: ureidoglycine aminohydrolase activity (GO:0071522);	2	Peu01G013060;Peu03G007300
Molecular Function: urease activity (GO:0009039);	1	Peu08G015520
Molecular Function: urea transmembrane transporter activity (GO:0015204);	2	Peu03G009140;Peu08G004210
Molecular Function: urate oxidase activity (GO:0004846);	1	Peu10G021520
Molecular Function: uracil:cation symporter activity (GO:0015505);	1	Peu08G008130
Molecular Function: uracil phosphoribosyltransferase activity (GO:0004845);	1	Peu06G008010
Molecular Function: uracil DNA N-glycosylase activity (GO:0004844);	1	Peu10G015040
Molecular Function: uracil binding (GO:0002058);	1	Peu15G002520
Molecular Function: uniporter activity (GO:0015292);	6	Peu19G011540;Peu07G002800;Peu13G014490;Peu14G002730;Peu05G010400;Peu02G011830
Molecular Function: unfolded protein binding (GO:0051082);	131	Peu11G005930;Peu18G013070;Peu16G000340;Peu10G007200;Peu11G000090;Peu14G004060;Peu01G033900;Peu17G012610;Peu03G002030;Peu03G012890;Peu17G001150;Peu02G012640;Peu09G014590;Peu04G012890;Peu01G025960;Peu01G003520;Peu06G011390;Peu07G013450;Peu04G012660;Peu12G001540;Peu01G017170;Peu06G008220;Peu13G006360;Peu15G007120;Peu11G014030;Peu19G003080;Peu18G013730;Peu10G018300;Peu05G007100;Peu17G001710;Peu10G018…
Molecular Function: undecaprenyldiphospho-muramoylpentapeptide beta-N-acetylglucosaminyltransferase activity (GO:0050511);	1	Peu12G003890
Molecular Function: UMP kinase activity (GO:0033862);	7	Peu10G020690;Peu05G004190;Peu06G010360;Peu08G002100;Peu02G011940;Peu14G007850;Peu07G011290
Molecular Function: UFM1 transferase activity (GO:0071568);	1	Peu02G009580
Molecular Function: UFM1 hydrolase activity (GO:0071567);	1	Peu15G009150
Molecular Function: UFM1 activating enzyme activity (GO:0071566);	1	Peu15G009900
Molecular Function: UDP-xylosyltransferase activity (GO:0035252);	3	Peu10G001990;Peu10G001970;Peu14G006770
Molecular Function: UDP-xylose transmembrane transporter activity (GO:0005464);	3	Peu06G006180;Peu13G013930;Peu01G033890
Molecular Function: UDP-sulfoquinovose:DAG sulfoquinovosyltransferase activity (GO:0046510);	1	Peu06G008570
Molecular Function: UDPsulfoquinovose synthase activity (GO:0046507);	1	Peu06G021590
Molecular Function: UDP-N-acetylmuramate dehydrogenase activity (GO:0008762);	1	Peu17G009890
Molecular Function: UDP-N-acetylglucosamine-dolichyl-phosphate N-acetylglucosaminephosphotransferase activity (GO:0003975);	2	Peu06G003750;Peu16G003600
Molecular Function: UDP-N-acetylglucosamine transmembrane transporter activity (GO:0005462);	1	Peu18G012250
Molecular Function: UDP-N-acetylglucosamine diphosphorylase activity (GO:0003977);	3	Peu01G013880;Peu01G032360;Peu03G006430
Molecular Function: UDP-N-acetylgalactosamine transmembrane transporter activity (GO:0005463);	1	Peu18G012250
Molecular Function: UDP-L-rhamnose synthase activity (GO:0010280);	2	Peu03G010680;Peu01G035030
Molecular Function: UDP-glycosyltransferase activity (GO:0008194);	193	Peu13G012920;NewGene_1646;Peu04G010370;Peu07G013820;Peu10G004680;Peu12G003630;Peu09G009840;Peu16G001570;Peu06G002030;Peu07G004520;Peu16G001520;Peu06G002020;Peu16G001940;Peu01G027360;Peu16G001910;Peu16G001270;Peu16G001450;Peu17G002130;Peu06G000680;Peu16G001540;Peu15G002280;Peu02G014390;Peu08G016280;Peu07G013900;Peu01G027420;Peu15G002290;Peu02G008780;Peu16G010300;Peu01G022460;Peu16G010270;Peu03G016…
Molecular Function: UDP-glucuronic acid transmembrane transporter activity (GO:0005461);	1	Peu18G012250
Molecular Function: UDP-glucuronate decarboxylase activity (GO:0048040);	2	Peu08G004450;Peu06G020310
Molecular Function: UDP-glucuronate 4-epimerase activity (GO:0050378);	1	Peu18G010260
Molecular Function: UDP-glucosyltransferase activity (GO:0035251);	3	Peu07G014040;Peu03G006640;Peu01G013740
Molecular Function: UDP-glucose:hexose-1-phosphate uridylyltransferase activity (GO:0008108);	2	Peu19G003110;Peu06G022100
Molecular Function: UDP-glucose:glycoprotein glucosyltransferase activity (GO:0003980);	1	Peu03G000970
Molecular Function: UDP-glucose transmembrane transporter activity (GO:0005460);	1	Peu05G015630
Molecular Function: UDP-glucose 6-dehydrogenase activity (GO:0003979);	4	Peu10G014260;Peu17G008310;Peu04G010210;Peu08G008020
Molecular Function: UDP-glucose 4-epimerase activity (GO:0003978);	6	Peu03G011000;Peu03G012640;Peu06G001930;Peu11G013430;Peu01G007590;Peu01G040330
Molecular Function: UDP-glucose 4,6-dehydratase activity (GO:0050377);	2	Peu03G010680;Peu01G035030
Molecular Function: UDP-galactosyltransferase activity (GO:0035250);	5	Peu14G005660;Peu06G019350;Peu10G004680;Peu08G016280;Peu16G006130
Molecular Function: UDP-galactose transmembrane transporter activity (GO:0005459);	3	Peu05G022970;Peu02G005800;Peu05G015630
Molecular Function: UDP-arabinopyranose mutase activity (GO:0052691);	6	Peu15G006560;Peu12G009150;Peu04G010160;Peu15G010160;Peu10G013980;Peu19G005610
Molecular Function: UDP-3-O-[3-hydroxymyristoyl] N-acetylglucosamine deacetylase activity (GO:0008759);	1	Peu10G009760
Molecular Function: ubiquitinyl hydrolase activity (GO:0101005);	13	Peu14G003820;Peu06G021910;Peu02G011900;Peu09G011550;Peu17G012130;Peu04G006500;Peu06G024760;Peu06G013890;Peu18G002080;Peu08G000320;Peu18G001730;Peu01G013380;Peu04G014400
Molecular Function: ubiquitin-ubiquitin ligase activity (GO:0034450);	3	Peu17G008040;Peu04G010600;Peu07G008920
Molecular Function: ubiquitin-specific protease binding (GO:1990381);	3	Peu06G005020;Peu11G000030;Peu04G001280
Molecular Function: ubiquitin-protein transferase activity (GO:0004842);	305	Peu15G003890;Peu08G014110;Peu14G007520;Peu10G020080;Peu03G018560;Peu01G032730;Peu10G010410;Peu09G002850;Peu10G001820;Peu06G011720;Peu14G015720;Peu01G027980;Peu03G018790;Peu14G006830;Peu15G005430;Peu01G008570;Peu05G003990;Peu04G016240;Peu01G013850;Peu14G000800;Peu07G009330;Peu08G002820;Peu06G009200;Peu18G011460;Peu03G014360;Peu01G001040;Peu12G009440;Peu06G020770;Peu01G039800;Peu16G001150;Peu06G019…
Molecular Function: ubiquitin-protein transferase activator activity (GO:0097027);	2	Peu10G017910;Peu01G009570
Molecular Function: ubiquitin-like protein-specific protease activity (GO:0019783);	5	Peu15G009150;Peu14G003820;Peu08G000320;Peu18G002080;Peu06G021910
Molecular Function: ubiquitin-like protein transferase activity (GO:0019787);	139	Peu08G014570;Peu18G011460;Peu06G019210;Peu06G001090;Peu10G006850;Peu18G010080;Peu12G009440;Peu06G020770;Peu01G039800;Peu06G018160;Peu02G006230;Peu16G001100;Peu05G016770;Peu01G013850;Peu01G021820;Peu10G006740;Peu05G003990;Peu14G000800;Peu07G009330;Peu17G009080;Peu14G015720;Peu02G003540;Peu08G016060;Peu15G005430;Peu14G006830;Peu13G003740;Peu01G027980;Peu15G003890;Peu08G014110;Peu07G010660;Peu05G006…
Molecular Function: ubiquitin-like protein ligase binding (GO:0044389);	40	Peu08G008900;Peu15G006800;Peu06G018830;Peu13G012310;Peu05G018060;Peu02G007360;Peu01G036580;Peu05G015720;Peu10G006730;Peu02G020370;Peu02G006850;Peu03G009170;Peu16G006380;Peu16G003470;Peu01G030220;Peu16G011790;Peu09G005790;Peu11G010010;Peu14G013160;Peu16G011460;Peu15G011460;Peu06G005020;Peu01G011130;Peu10G006740;Peu05G019790;Peu10G013300;Peu14G012670;Peu02G000810;Peu02G020360;Peu01G038490;Peu08G000…
Molecular Function: ubiquitin-like protein ligase activity (GO:0061659);	60	Peu08G007370;Peu10G020480;Peu10G006850;Peu14G006660;Peu04G003310;Peu01G027520;Peu06G019210;Peu08G002400;Peu10G004760;Peu18G010050;Peu06G020510;Peu01G016180;Peu06G020770;Peu08G012960;Peu08G016190;Peu01G039800;Peu07G007940;Peu01G013850;Peu10G014900;Peu01G019540;Peu08G020310;Peu06G019100;Peu16G005890;Peu14G013890;Peu07G009230;Peu02G011070;Peu01G003090;Peu04G019930;Peu17G008840;Peu06G020590;Peu10G013…
Molecular Function: ubiquitin-like protein conjugating enzyme binding (GO:0044390);	13	Peu06G025680;Peu11G003550;Peu04G003240;Peu01G021010;Peu13G012450;Peu05G010410;Peu02G011070;Peu19G009800;Peu09G003470;Peu11G010160;Peu01G036680;Peu01G019540;Peu14G002680
Molecular Function: ubiquitin-like protein binding (GO:0032182);	12	Peu03G015970;Peu18G011240;Peu10G014510;Peu08G007820;Peu02G020480;Peu01G003930;Peu10G009130;Peu05G008850;Peu08G012410;Peu09G009300;Peu08G010890;NewGene_792
Molecular Function: ubiquitin-like modifier activating enzyme activity (GO:0008641);	8	Peu09G008060;Peu12G009120;Peu12G008870;Peu09G008070;Peu04G006800;Peu15G010130;Peu01G025480;Peu11G004680
Molecular Function: ubiquitin protein ligase binding (GO:0031625);	83	Peu08G000380;Peu13G007530;Peu12G010270;Peu02G000810;Peu01G038490;Peu14G003710;Peu05G019790;Peu04G017970;Peu10G013300;Peu15G000640;Peu04G012780;Peu06G005020;Peu08G019100;Peu12G000670;Peu14G016230;Peu04G003310;Peu01G002090;Peu10G018220;Peu13G001770;Peu01G041080;Peu11G006890;Peu01G015580;Peu03G009170;Peu05G002070;Peu11G006760;Peu02G006850;Peu04G001570;Peu11G010890;Peu10G006730;Peu10G008620;Peu13G012…
Molecular Function: ubiquitin protein ligase activity (GO:0061630);	182	Peu02G011680;Peu08G014920;Peu15G002340;Peu09G010250;Peu12G002520;Peu05G002610;Peu08G008900;Peu01G003170;Peu07G008030;Peu08G019530;Peu01G000120;Peu14G002680;Peu03G013900;Peu14G012760;Peu11G003550;Peu10G005210;Peu12G008410;Peu06G002510;Peu13G010720;Peu16G006380;Peu01G029000;Peu10G017830;Peu03G015680;Peu06G010920;Peu08G007370;Peu10G020480;Peu05G002570;Peu01G012020;Peu01G016180;Peu19G009360;Peu14G010…
Molecular Function: ubiquitin ligase activator activity (GO:1990757);	7	Peu13G004340;Peu03G010640;Peu19G002310;Peu16G005970;Peu08G004790;Peu16G011670;Peu15G011140
Molecular Function: ubiquitin conjugating enzyme binding (GO:0031624);	24	Peu05G015890;Peu09G014810;Peu18G006780;Peu01G003930;Peu06G025680;Peu17G002100;Peu19G009360;Peu09G006870;Peu01G012020;Peu02G011680;Peu01G024260;Peu06G010920;Peu09G011330;Peu07G012570;Peu02G007180;Peu01G019540;Peu07G001760;Peu02G011070;Peu13G011530;Peu01G003170;Peu03G015970;Peu03G017930;Peu18G011240;Peu15G011500
Molecular Function: ubiquitin conjugating enzyme activity (GO:0061631);	26	Peu15G007730;Peu01G008590;Peu07G001690;Peu09G013590;Peu19G011390;Peu11G003630;Peu16G002160;Peu02G002710;Peu13G010430;Peu08G004490;Peu16G013550;Peu04G016400;Peu16G009150;Peu06G019630;Peu19G008450;Peu05G009670;Peu14G002770;Peu13G005550;Peu10G013070;Peu08G003360;Peu08G011670;Peu08G008620;Peu01G023260;Peu05G020400;Peu01G041320;Peu10G019540
Molecular Function: ubiquitin binding (GO:0043130);	44	NewGene_792;Peu02G020480;Peu18G004020;Peu14G000880;Peu01G005420;Peu04G019910;Peu08G010310;Peu10G009130;Peu09G011410;Peu04G001600;Peu11G000870;Peu01G018570;Peu03G014460;Peu01G026650;Peu14G002630;Peu10G017450;Peu09G011450;Peu09G001570;Peu09G011360;Peu08G010890;Peu12G002220;Peu10G021860;Peu02G001680;Peu08G000910;Peu03G015950;Peu04G014340;Peu08G007820;Peu06G006760;Peu03G016530;Peu17G009800;Peu10G0114…
Molecular Function: ubiquinone binding (GO:0048039);	1	Peu17G001760
Molecular Function: ubiquinol-cytochrome-c reductase activity (GO:0008121);	8	Peu03G014410;Peu02G006170;Peu05G016810;Peu05G016820;Peu19G011440;Peu01G005470;Peu13G014340;Peu02G006180
Molecular Function: ubiquinol:oxygen oxidoreductase activity (GO:0102721);	7	Peu11G001270;Peu11G001280;Peu15G001720;Peu12G001850;Peu04G000160;Peu12G001840;Peu03G009130
Molecular Function: U6 snRNA binding (GO:0017070);	6	Peu06G003760;Peu09G005020;Peu03G002040;Peu02G018140;Peu16G003610;Peu09G013210
Molecular Function: U6 snRNA 3'-end binding (GO:0030629);	1	Peu09G013210
Molecular Function: U6 snRNA (adenine-(43)-N(6))-methyltransferase activity (GO:0120048);	1	Peu09G013210
Molecular Function: U5 snRNA binding (GO:0030623);	2	Peu03G002040;Peu18G011480
Molecular Function: U4 snRNA binding (GO:0030621);	2	Peu06G003760;Peu16G003610
Molecular Function: U3 snoRNA binding (GO:0034511);	5	Peu17G001290;Peu07G011070;Peu03G000600;Peu05G022130;Peu05G004470
Molecular Function: U2 snRNA binding (GO:0030620);	3	Peu08G016130;Peu10G004880;Peu03G002040
Molecular Function: U1 snRNA binding (GO:0030619);	8	Peu03G005070;Peu07G002450;Peu10G004880;Peu05G010160;Peu02G017890;Peu14G009830;Peu03G002040;Peu08G016130
Molecular Function: tyrosine-tRNA ligase activity (GO:0004831);	3	Peu14G011080;Peu10G022110;Peu08G000700
Molecular Function: tubulin deacetylase activity (GO:0042903);	1	Peu07G010750
Molecular Function: tubulin binding (GO:0015631);	24	Peu11G006760;Peu11G013570;Peu07G009330;Peu10G007160;Peu05G005700;Peu02G002230;Peu01G019610;Peu10G019330;Peu05G006180;Peu11G004430;Peu18G002240;Peu06G022660;Peu05G020970;Peu11G008320;Peu11G011370;Peu06G024060;Peu07G010750;Peu06G021470;Peu09G002770;Peu01G037980;Peu18G006220;Peu01G034350;Peu08G014200;Peu04G004140
Molecular Function: tryptophan-tRNA ligase activity (GO:0004830);	2	Peu09G015550;Peu03G014060
Molecular Function: tryptophan synthase activity (GO:0004834);	6	Peu01G038290;Peu17G009410;Peu11G001560;Peu11G011630;Peu02G004070;Peu05G019080
Molecular Function: tRNA-specific ribonuclease activity (GO:0004549);	2	Peu09G014400;Peu04G017210
Molecular Function: tRNA-specific adenosine-34 deaminase activity (GO:0052717);	2	Peu13G009120;Peu10G012060
Molecular Function: tRNA-specific adenosine deaminase activity (GO:0008251);	1	Peu08G009510
Molecular Function: tRNA-intron endonuclease activity (GO:0000213);	2	Peu14G006040;Peu09G013190
Molecular Function: tRNA pseudouridine synthase activity (GO:0106029);	4	Peu05G017480;Peu08G018420;Peu18G013600;Peu03G000470
Molecular Function: tRNA methyltransferase activity (GO:0008175);	2	Peu19G006180;Peu02G016690
Molecular Function: tRNA guanylyltransferase activity (GO:0008193);	1	Peu02G021180
Molecular Function: tRNA dimethylallyltransferase activity (GO:0052381);	6	Peu01G034460;Peu02G019640;Peu09G014560;Peu04G014370;Peu08G017840;Peu14G010970
Molecular Function: tRNA dihydrouridine synthase activity (GO:0017150);	5	Peu09G006710;Peu07G004310;Peu01G024060;Peu09G012680;Peu04G015450
Molecular Function: tRNA binding (GO:0000049);	35	Peu04G014700;Peu01G028590;NewGene_516;Peu19G006420;Peu09G011800;Peu17G003920;Peu13G009080;Peu13G011940;Peu03G005700;Peu09G016440;Peu07G012700;Peu10G018490;Peu07G008640;Peu17G002200;Peu13G010140;Peu01G014640;Peu10G001350;Peu06G004260;Peu07G012530;Peu06G000500;Peu11G004380;Peu03G019230;Peu04G010170;Peu05G007430;Peu06G025920;Peu17G008770;Peu05G007440;Peu17G000020;Peu04G004020;Peu18G000410;Peu18G0092…
Molecular Function: tRNA A64-2'-O-ribosylphosphate transferase activity (GO:0043399);	1	Peu18G008950
Molecular Function: tRNA 2'-phosphotransferase activity (GO:0000215);	2	Peu13G009110;Peu02G010390
Molecular Function: tRNA 2'-O-methyltransferase activity (GO:0106050);	1	Peu02G016690
Molecular Function: tRNA (uracil) methyltransferase activity (GO:0016300);	1	Peu02G008170
Molecular Function: tRNA (m5U54) methyltransferase activity (GO:0030696);	1	Peu01G017740
Molecular Function: tRNA (guanosine-2'-O-)-methyltransferase activity (GO:0009020);	1	Peu04G010610
Molecular Function: tRNA (guanine-N7-)-methyltransferase activity (GO:0008176);	3	Peu06G025920;Peu13G006200;Peu18G000410
Molecular Function: tRNA (guanine-N2-)-methyltransferase activity (GO:0004809);	4	Peu01G018910;Peu04G010170;Peu17G008770;Peu13G009080
Molecular Function: tRNA (guanine-N1-)-methyltransferase activity (GO:0009019);	2	Peu16G000530;Peu06G000500
Molecular Function: tRNA (guanine) methyltransferase activity (GO:0016423);	1	Peu01G013070
Molecular Function: tRNA (guanine(37)-N(1))-methyltransferase activity (GO:0052906);	2	Peu11G010760;Peu18G007940
Molecular Function: tRNA (cytosine-5-)-methyltransferase activity (GO:0016428);	2	Peu07G009980;Peu05G005480
Molecular Function: tRNA (adenine-N1-)-methyltransferase activity (GO:0016429);	1	Peu18G011610
Molecular Function: triphosphatase activity (GO:0050355);	3	Peu18G011730;Peu03G017460;Peu06G005200
Molecular Function: tripeptidyl-peptidase activity (GO:0008240);	2	Peu12G012510;Peu15G013660
Molecular Function: tripeptide transmembrane transporter activity (GO:0042937);	2	Peu16G011000;Peu10G006470
Molecular Function: triose-phosphate transmembrane transporter activity (GO:0071917);	1	Peu11G011620
Molecular Function: triose-phosphate isomerase activity (GO:0004807);	6	Peu09G004220;Peu04G015770;Peu08G004710;Peu09G013010;Peu01G022000;Peu10G018050
Molecular Function: triglyceride lipase activity (GO:0004806);	3	Peu16G003510;Peu06G003550;Peu03G001210
Molecular Function: trehalose-phosphatase activity (GO:0004805);	10	Peu07G009560;Peu01G010260;Peu02G008460;Peu15G012040;Peu05G005900;Peu05G014610;Peu12G011040;Peu03G009970;Peu12G001880;Peu15G001750
Molecular Function: transporter activity (GO:0005215);	32	Peu05G008890;Peu01G022910;Peu05G014520;Peu02G003370;Peu09G014720;Peu05G019710;Peu03G001480;Peu16G000800;Peu14G005980;Peu06G007720;NewGene_1557;Peu04G000790;Peu02G010710;Peu03G006580;Peu01G021950;Peu15G013130;Peu04G017530;Peu01G013790;Peu10G022060;Peu01G026360;Peu13G011700;Peu01G018100;Peu05G009760;Peu17G010560;Peu12G012080;Peu02G003400;Peu16G012080;Peu06G004900;Peu02G008510;Peu07G001840;Peu13G011…
Molecular Function: transmembrane transporter activity (GO:0022857);	285	Peu10G003480;Peu04G007680;Peu02G006950;Peu02G006090;Peu09G005150;Peu19G000030;Peu01G013700;Peu06G014440;Peu02G014250;Peu03G001480;Peu15G002430;Peu15G007200;Peu01G005540;Peu03G009880;Peu04G016620;Peu19G006600;Peu15G008430;Peu08G005340;Peu04G020790;Peu08G013100;Peu05G000610;Peu05G008890;Peu13G010300;Peu06G006180;Peu05G007160;Peu07G007200;Peu07G000260;Peu09G003990;Peu13G011680;Peu09G009090;Peu08G014…
Molecular Function: transmembrane signaling receptor activity (GO:0004888);	5	Peu14G010690;Peu01G021380;Peu08G018410;Peu13G012190;Peu01G020000
Molecular Function: transmembrane receptor protein serine/threonine kinase binding (GO:0070696);	5	Peu06G024910;Peu05G006180;Peu07G009330;Peu02G007200;Peu05G015860
Molecular Function: transmembrane receptor protein serine/threonine kinase activity (GO:0004675);	159	Peu05G016700;Peu04G005970;Peu01G025750;Peu09G013470;Peu02G021880;Peu16G012040;Peu04G008770;Peu15G012740;Peu02G006930;Peu02G022980;Peu08G016560;Peu06G011870;Peu04G006850;Peu06G024640;Peu11G000010;Peu03G014530;Peu08G009450;Peu06G022970;Peu01G025730;Peu02G023480;Peu10G012090;Peu06G009040;Peu07G014000;Peu17G009290;Peu09G004560;Peu02G021520;Peu17G011470;Peu07G002460;Peu16G002640;Peu06G011370;Peu06G018…
Molecular Function: transmembrane receptor protein kinase activity (GO:0019199);	4	Peu01G020000;Peu13G012190;Peu01G021380;Peu14G010690
Molecular Function: translation repressor activity (GO:0030371);	1	Peu06G003950
Molecular Function: translation release factor activity, codon specific (GO:0016149);	7	Peu19G006800;Peu03G014110;Peu14G010320;Peu08G006430;Peu14G008610;Peu14G011130;Peu13G000850
Molecular Function: translation release factor activity (GO:0003747);	10	Peu01G009990;Peu01G005840;NewGene_2246;Peu06G003680;Peu03G010220;Peu13G009050;Peu03G014450;Peu06G003700;Peu03G014130;Peu02G016570
Molecular Function: translation initiation factor binding (GO:0031369);	15	Peu02G013120;Peu08G005530;Peu18G001170;Peu05G003180;Peu05G021670;Peu07G008750;Peu02G001470;Peu05G021660;Peu14G004790;Peu10G017020;Peu19G011370;Peu01G034520;Peu05G006610;Peu16G005510;Peu06G025320
Molecular Function: translation initiation factor activity (GO:0003743);	110	Peu08G016160;Peu13G005000;Peu10G016370;Peu05G021670;Peu14G012940;Peu05G001460;Peu13G011940;Peu06G017450;Peu04G009570;Peu19G011370;Peu10G017020;Peu01G014660;Peu11G003720;Peu10G009250;Peu18G003360;Peu13G014260;Peu17G003080;NewGene_310;Peu18G010590;Peu02G001470;Peu06G004030;Peu02G012400;Peu10G004830;Peu06G017440;Peu08G007810;Peu06G021400;Peu08G005530;Peu04G007700;Peu18G001380;Peu10G006520;Peu13G0092…
Molecular Function: translation elongation factor activity (GO:0003746);	42	Peu18G000640;Peu03G010070;Peu10G014520;Peu10G019440;Peu12G008740;Peu10G019380;Peu16G007570;Peu08G003530;Peu03G010820;Peu08G003480;Peu09G003050;Peu16G002430;Peu08G007810;Peu10G019390;Peu19G007830;Peu01G020570;Peu14G014060;Peu06G011620;Peu10G019400;Peu09G014980;Peu06G002820;Peu16G013340;Peu01G009340;Peu15G009710;Peu18G010860;Peu05G007800;Peu07G006800;Peu06G017650;Peu08G003490;Peu02G015650;Peu01G010…
Molecular Function: translation activator activity (GO:0008494);	7	Peu01G003900;Peu04G003820;Peu10G017560;Peu16G009960;Peu06G007990;Peu10G017570;Peu06G024770
Molecular Function: transketolase activity (GO:0004802);	4	Peu10G019880;Peu08G003020;Peu14G004660;Peu02G012990
Molecular Function: transition metal ion binding (GO:0046914);	34	Peu04G019930;Peu13G014500;Peu01G004710;Peu14G013970;Peu02G000260;Peu15G012550;Peu02G017230;Peu06G007470;Peu04G004500;Peu05G006410;Peu08G002400;Peu05G020070;Peu06G012260;Peu10G022200;Peu09G005650;Peu05G019000;Peu10G011060;Peu10G020480;Peu18G006930;Peu09G001500;Peu01G006110;Peu02G003100;Peu14G010830;Peu03G013900;Peu02G004150;Peu10G011070;Peu14G012890;Peu01G025670;Peu09G005680;Peu17G000010;Peu09G005…
Molecular Function: transferase activity, transferring sulfur-containing groups (GO:0016782);	2	Peu05G008570;Peu05G008990
Molecular Function: transferase activity, transferring phosphorus-containing groups (GO:0016772);	39	Peu19G000120;Peu04G006050;Peu10G004790;Peu10G012500;Peu01G021380;Peu14G002500;Peu04G001640;Peu10G005020;Peu09G011170;Peu04G021420;Peu13G010060;Peu04G018560;Peu05G017310;Peu02G005520;Peu04G014140;Peu01G015020;Peu13G012190;Peu05G001190;Peu01G015440;Peu02G005730;Peu04G007670;Peu19G001540;Peu14G010690;Peu15G000680;Peu01G020000;Peu04G001770;Peu02G002250;Peu02G011620;Peu11G001790;Peu06G000220;Peu03G005…
Molecular Function: transferase activity, transferring pentosyl groups (GO:0016763);	6	Peu18G001860;Peu11G001590;Peu04G001480;Peu06G024500;Peu01G038150;Peu11G011530
Molecular Function: transferase activity, transferring one-carbon groups (GO:0016741);	7	Peu04G006650;Peu09G013210;Peu01G007060;Peu02G007980;Peu10G006450;Peu11G012170;Peu09G004340
Molecular Function: transferase activity, transferring nitrogenous groups (GO:0016769);	2	Peu03G005040;Peu18G009720
Molecular Function: transferase activity, transferring hexosyl groups (GO:0016758);	27	Peu08G016280;Peu10G002000;Peu14G000380;Peu08G001910;Peu05G002580;Peu01G035890;Peu13G002310;Peu03G006640;Peu07G014040;Peu06G025220;Peu02G006010;Peu06G005330;Peu10G001970;Peu14G014620;Peu02G017020;Peu04G002040;Peu02G021600;Peu17G002850;Peu01G013740;Peu10G004680;Peu05G017000;Peu06G025230;Peu14G009020;Peu18G001290;Peu18G011870;Peu10G022280;Peu10G001990
Molecular Function: transferase activity, transferring glycosyl groups (GO:0016757);	217	Peu15G009130;Peu10G004860;Peu07G012950;Peu15G003630;Peu15G006680;Peu10G022280;Peu10G011790;Peu15G011170;Peu10G016990;Peu08G007670;Peu18G001990;Peu10G004680;Peu02G017020;Peu03G019030;Peu08G016810;Peu06G024500;NewGene_212;Peu06G008570;Peu15G011430;Peu15G008980;Peu06G024370;Peu10G022290;Peu14G002670;Peu12G008260;Peu08G016280;Peu15G011490;Peu06G005660;Peu13G011110;Peu19G005230;Peu10G017490;Peu15G0095…
Molecular Function: transferase activity, transferring alkyl or aryl (other than methyl) groups (GO:0016765);	16	Peu01G008920;Peu08G003880;Peu18G001760;Peu03G011210;Peu06G018870;Peu19G009770;Peu05G007380;Peu05G016040;Peu08G011770;Peu16G000400;Peu01G028190;Peu18G009290;Peu01G038830;Peu06G000350;Peu06G024730;Peu04G014510
Molecular Function: transferase activity, transferring aldehyde or ketonic groups (GO:0016744);	6	Peu07G005780;Peu18G002660;Peu06G016620;Peu08G017190;Peu10G001410;Peu18G002610
Molecular Function: transferase activity, transferring acyl groups, acyl groups converted into alkyl on transfer (GO:0046912);	2	Peu10G013230;Peu14G011220
Molecular Function: transferase activity, transferring acyl groups other than amino-acyl groups (GO:0016747);	169	Peu09G012940;Peu10G015910;Peu06G000950;Peu12G009270;Peu15G013830;Peu05G003310;Peu10G005290;Peu18G002770;Peu06G002670;Peu08G013950;Peu13G002990;Peu01G039940;Peu04G001250;Peu04G008570;Peu17G008580;Peu19G010450;Peu08G002680;Peu05G002110;Peu14G003890;Peu02G002420;Peu05G015430;Peu17G001920;Peu05G020300;Peu18G011030;Peu10G018870;Peu10G011360;Peu03G005130;Peu01G004240;Peu06G008560;Peu08G002670;Peu14G001…
Molecular Function: transferase activity, transferring acyl groups (GO:0016746);	33	Peu09G014230;Peu14G002700;Peu03G010830;Peu01G023650;Peu02G011810;Peu02G016960;Peu02G013440;Peu09G006220;Peu03G008200;Peu12G009270;Peu05G017690;Peu02G011890;Peu15G002690;Peu14G006200;Peu10G011450;Peu10G001040;Peu09G011460;Peu01G009330;Peu10G011170;Peu13G000080;Peu15G012480;Peu14G005210;Peu08G020330;Peu16G004500;Peu03G005130;Peu08G006230;Peu04G014350;Peu02G011800;Peu14G002830;Peu04G004350;Peu04G017…
Molecular Function: transferase activity (GO:0016740);	342	Peu02G018290;Peu13G013070;Peu07G010660;Peu01G005810;Peu06G005480;Peu01G036580;Peu09G001500;Peu05G013870;Peu05G007170;Peu14G001470;Peu05G006280;Peu15G001480;Peu15G010500;Peu02G003540;Peu10G003660;Peu09G011540;Peu08G016060;Peu18G000870;Peu17G009080;Peu14G009020;Peu10G005870;Peu06G006190;Peu03G012200;Peu13G003740;Peu19G001540;Peu10G008740;Peu02G018270;Peu02G005730;Peu14G010220;Peu01G038810;Peu05G002…
Molecular Function: transcription regulatory region sequence-specific DNA binding (GO:0044212);	37	Peu01G010780;Peu16G005260;Peu10G011100;Peu06G018670;Peu02G012740;Peu05G006410;Peu04G006860;Peu02G021610;Peu08G005790;Peu17G008280;Peu04G013490;Peu14G014610;Peu18G001710;Peu14G004450;Peu01G035500;Peu10G007750;Peu05G001990;Peu13G003430;Peu04G002330;Peu06G024780;Peu10G009480;Peu05G003730;Peu02G007980;Peu13G001670;Peu04G010190;Peu03G006680;Peu02G022260;Peu05G010260;Peu17G011460;Peu01G013710;Peu03G001…
Molecular Function: transcription regulatory region sequence-specific DNA binding (GO:0000976);	232	Peu01G021570;Peu07G011600;Peu05G020510;Peu17G002610;Peu07G011660;Peu17G001280;Peu02G020730;Peu13G009790;Peu13G013380;Peu14G008370;Peu13G010350;Peu19G003290;Peu12G011730;Peu05G020600;Peu01G007180;Peu17G010990;Peu04G002380;Peu12G011170;Peu17G010030;Peu19G010520;Peu04G004010;Peu10G003700;Peu09G009920;Peu03G015080;Peu04G007240;Peu13G012320;Peu05G009730;Peu02G013980;Peu06G020990;Peu01G008370;Peu01G010…
Molecular Function: transcription regulator activity (GO:0140110);	162	Peu16G000850;Peu15G003000;Peu14G004450;Peu09G009150;Peu03G007300;Peu03G007090;Peu16G009850;Peu02G021610;Peu02G015280;Peu02G012740;Peu04G018860;Peu17G012040;Peu05G007310;Peu12G001310;Peu01G033220;Peu02G000770;Peu03G015840;Peu07G013120;Peu06G007460;Peu02G006080;Peu02G012820;Peu17G012760;Peu01G039870;Peu17G003110;Peu01G027000;Peu06G007880;Peu04G019850;Peu05G018810;Peu05G009630;Peu03G005910;Peu09G016…
Molecular Function: transcription factor binding (GO:0008134);	84	Peu05G006130;Peu14G003130;Peu02G008270;Peu04G020350;Peu06G010670;Peu19G001450;Peu06G019570;Peu12G011670;Peu16G005910;Peu09G015810;Peu07G002510;Peu02G002520;Peu07G009360;NewGene_173;Peu13G005210;Peu09G005440;Peu04G017960;Peu04G003380;Peu03G015080;Peu17G008800;Peu12G011610;Peu12G009990;Peu01G004870;Peu05G006410;Peu17G002610;Peu11G011370;Peu07G011660;Peu01G037980;Peu07G011600;Peu16G006310;Peu12G0068…
Molecular Function: transcription corepressor activity (GO:0003714);	34	Peu08G016770;Peu01G031950;Peu07G004600;Peu13G006520;Peu03G005910;Peu01G033630;Peu05G005410;Peu17G003820;Peu14G010160;Peu04G021410;Peu10G015240;Peu05G018810;Peu07G010050;Peu01G028490;Peu01G013300;Peu04G017190;Peu17G003840;Peu01G014430;Peu01G020240;Peu01G005230;Peu01G028500;Peu02G004340;Peu10G003950;Peu06G023370;Peu05G000730;Peu06G020610;Peu06G012330;Peu10G001960;Peu01G028150;Peu10G009920;Peu15G003…
Molecular Function: transcription coregulator activity (GO:0003712);	93	Peu08G006820;Peu13G003670;Peu04G017960;Peu16G002340;Peu06G012690;Peu07G013790;Peu03G015840;Peu12G010220;Peu07G000290;Peu15G006110;Peu09G009920;Peu17G001280;Peu12G008240;Peu05G004640;Peu02G011840;Peu03G001810;Peu17G013110;Peu15G003000;Peu10G010110;Peu07G009910;Peu07G004470;Peu04G001190;Peu16G005430;Peu01G008560;Peu04G007430;Peu03G013190;Peu16G007370;Peu09G015280;Peu03G001790;Peu01G018690;Peu03G005…
Molecular Function: transcription coactivator activity (GO:0003713);	24	Peu03G015840;Peu03G016590;Peu19G001620;Peu18G000560;Peu16G000730;Peu03G018990;Peu01G003200;Peu19G001690;Peu13G003900;Peu19G004000;Peu01G026760;Peu17G004990;Peu06G001550;Peu01G007470;Peu12G000780;Peu06G025690;Peu01G004050;Peu14G013510;Peu14G007780;Peu05G012780;Peu01G029680;Peu01G000550;Peu09G009430;Peu02G015690
Molecular Function: trans-cinnamate 4-monooxygenase activity (GO:0016710);	2	Peu19G011330;Peu18G013520
Molecular Function: transaminase activity (GO:0008483);	30	Peu07G009110;Peu15G008480;NewGene_315;Peu07G013560;Peu17G000990;NewGene_286;Peu02G008190;Peu15G010330;Peu05G006340;Peu05G002770;Peu17G000980;Peu11G009690;Peu03G005040;Peu12G009310;Peu11G009700;Peu06G016510;Peu05G007560;Peu18G009720;Peu07G009160;Peu17G000970;Peu07G001200;Peu05G009400;Peu04G000620;Peu16G013000;Peu05G006080;Peu01G036180;Peu07G013570;Peu09G008680;Peu06G009390;Peu11G000550
Molecular Function: trans-2-enoyl-CoA reductase (NADPH) activity (GO:0019166);	1	Peu01G021300
Molecular Function: toxin activity (GO:0090729);	2	Peu13G000350;Peu17G000780
Molecular Function: toxic substance binding (GO:0015643);	1	Peu13G012740
Molecular Function: tocopherol cyclase activity (GO:0009976);	2	Peu18G003470;Peu06G022720
Molecular Function: thymidylate synthase activity (GO:0004799);	2	Peu09G012110;Peu04G014920
Molecular Function: thymidylate kinase activity (GO:0004798);	1	Peu01G030230
Molecular Function: thymidine kinase activity (GO:0004797);	3	Peu16G000870;Peu02G020060;Peu06G001420
Molecular Function: threonine-type endopeptidase activity (GO:0004298);	32	Peu06G012420;Peu05G020160;Peu06G006670;Peu18G003240;Peu12G010760;Peu14G005760;Peu10G005680;Peu17G005840;Peu16G001400;Peu02G003010;Peu10G007880;Peu18G013500;Peu02G007170;Peu04G005340;Peu03G006230;Peu06G000820;Peu14G004830;Peu06G022910;Peu06G009760;Peu01G020520;Peu12G010790;Peu04G016200;Peu09G013390;Peu08G013550;Peu01G014170;Peu02G013140;Peu12G010810;Peu16G013610;Peu15G011820;Peu08G015430;Peu05G015…
Molecular Function: threonine-tRNA ligase activity (GO:0004829);	3	Peu10G008900;Peu14G013070;Peu08G012650
Molecular Function: threonine synthase activity (GO:0004795);	1	Peu03G002170
Molecular Function: threonine racemase activity (GO:0018114);	1	Peu01G008950
Molecular Function: thiosulfate transmembrane transporter activity (GO:0015117);	5	Peu02G009310;Peu05G013520;Peu17G003010;Peu07G011510;Peu17G003100
Molecular Function: thiosulfate sulfurtransferase activity (GO:0004792);	5	Peu05G008990;Peu07G007560;Peu01G032500;Peu05G008570;Peu05G007530
Molecular Function: thioredoxin-disulfide reductase activity (GO:0004791);	15	Peu17G006840;Peu07G003060;Peu06G004090;Peu08G002880;Peu11G002000;Peu01G040070;Peu16G005130;Peu10G020000;Peu07G001630;Peu01G013830;Peu02G001420;Peu04G002250;Peu11G012430;Peu01G037940;Peu05G021710
Molecular Function: thioredoxin peroxidase activity (GO:0008379);	3	Peu18G006900;Peu19G002440;Peu01G038600
Molecular Function: thiolester hydrolase activity (GO:0016790);	7	Peu08G010820;Peu14G014750;Peu14G003140;Peu01G013400;Peu06G014250;Peu10G011170;Peu18G007890
Molecular Function: thiol-dependent ubiquitinyl hydrolase activity (GO:0036459);	27	Peu18G000890;Peu06G000940;Peu08G000320;Peu07G009780;Peu06G019170;Peu01G018030;Peu03G008110;Peu06G021910;Peu17G008020;Peu15G007160;Peu18G011890;Peu03G002210;Peu01G019580;Peu01G015040;Peu16G001260;Peu14G003820;Peu16G005850;Peu18G002080;Peu02G009350;Peu06G018930;Peu12G006540;Peu06G017670;Peu06G025410;Peu03G017790;Peu18G001320;Peu08G000940;Peu06G025190
Molecular Function: thiol-dependent ubiquitin-specific protease activity (GO:0004843);	57	Peu18G010880;Peu08G002930;Peu05G015810;Peu05G011400;Peu16G005570;Peu02G007250;Peu01G009530;Peu01G012240;Peu05G013400;Peu03G010670;Peu16G008830;Peu06G008420;Peu16G010840;Peu16G004290;Peu09G005200;Peu05G005710;Peu03G007040;Peu10G021730;Peu06G001910;Peu10G012820;Peu10G019970;Peu17G003760;Peu06G011120;Peu11G009570;Peu16G010850;Peu08G002000;Peu11G008210;Peu06G002640;Peu10G020760;Peu01G038690;Peu01G034…
Molecular Function: thioglucosidase activity (GO:0019137);	1	Peu05G004340
Molecular Function: thiamine-phosphate diphosphorylase activity (GO:0004789);	1	Peu03G000910
Molecular Function: thiamine pyrophosphate binding (GO:0030976);	16	Peu16G011830;Peu06G008970;Peu10G018550;Peu04G007770;Peu12G008930;Peu10G018560;NewGene_631;Peu01G025320;Peu11G004540;Peu15G009970;Peu10G012320;Peu08G004310;Peu04G004270;Peu15G009980;Peu17G012990;Peu10G018540
Molecular Function: thiamine phosphate phosphatase activity (GO:0042131);	2	Peu19G002360;Peu13G004380
Molecular Function: thiamine diphosphokinase activity (GO:0004788);	2	Peu14G010100;Peu02G018160
Molecular Function: thiamine binding (GO:0030975);	2	Peu02G018160;Peu14G010100
Molecular Function: thermospermine synthase activity (GO:0010487);	3	Peu10G008270;Peu06G021080;Peu08G013200
Molecular Function: TFIID-class transcription factor complex binding (GO:0001094);	1	Peu04G020350
Molecular Function: TFIIB-class transcription factor binding (GO:0001093);	1	Peu04G006910
Molecular Function: tetrapyrrole binding (GO:0046906);	4	Peu17G002010;Peu06G025200;Peu07G012690;Peu16G001970
Molecular Function: tetrahydrofolylpolyglutamate synthase activity (GO:0004326);	5	Peu08G005080;Peu15G001880;Peu10G017480;Peu06G003720;Peu16G003570
Molecular Function: tetraacyldisaccharide 4'-kinase activity (GO:0009029);	1	Peu01G038160
Molecular Function: terpene synthase activity (GO:0010333);	36	Peu15G008840;Peu19G001990;Peu19G000940;Peu19G000990;Peu17G002770;Peu19G004490;Peu08G007010;Peu17G002760;Peu11G011200;Peu04G002860;Peu08G006990;Peu11G012250;Peu19G000970;Peu05G007540;Peu07G011930;Peu01G027840;Peu19G000930;Peu19G001000;Peu07G008140;Peu15G002650;Peu15G008910;Peu01G037810;Peu11G002110;Peu07G011920;Peu15G008890;Peu19G000950;Peu02G004670;Peu07G012020;Peu10G015380;Peu11G002060;Peu02G004…
Molecular Function: telomeric DNA binding (GO:0042162);	7	Peu11G003760;Peu14G004820;Peu06G003060;Peu11G009090;Peu04G003440;Peu05G001500;Peu01G024950
Molecular Function: telomerase RNA reverse transcriptase activity (GO:0003721);	1	Peu03G001380
Molecular Function: telomerase RNA binding (GO:0070034);	5	Peu11G003760;Peu02G003250;Peu06G003060;Peu01G024950;Peu04G003440
Molecular Function: telomerase inhibitor activity (GO:0010521);	1	Peu05G001500
Molecular Function: TBP-class protein binding (GO:0017025);	15	Peu06G007170;Peu18G005160;Peu15G007240;Peu05G012780;Peu06G004030;Peu14G016350;Peu02G022810;Peu06G020550;Peu17G008430;Peu09G004830;Peu07G002510;Peu01G014040;Peu01G022480;NewGene_173;Peu16G004980
Molecular Function: syntaxin-1 binding (GO:0017075);	1	Peu13G005730
Molecular Function: syntaxin binding (GO:0019905);	12	Peu06G008900;Peu03G010270;Peu14G004780;Peu10G019460;Peu16G012720;Peu16G011630;Peu11G013330;Peu05G008190;Peu08G006400;Peu10G016060;Peu13G005730;Peu01G009940
Molecular Function: symporter activity (GO:0015293);	2	Peu09G003580;Peu01G021180
Molecular Function: superoxide dismutase copper chaperone activity (GO:0016532);	2	Peu03G010530;Peu01G009670
Molecular Function: superoxide dismutase activity (GO:0004784);	11	Peu05G003110;Peu19G003250;Peu19G006280;Peu13G002780;Peu05G007040;Peu04G019840;Peu13G008960;Peu09G001680;Peu15G011150;Peu13G004990;Peu12G010160
Molecular Function: SUMO transferase activity (GO:0019789);	3	Peu11G012120;Peu04G019320;Peu09G002820
Molecular Function: SUMO polymer binding (GO:0032184);	1	Peu05G008850
Molecular Function: SUMO conjugating enzyme activity (GO:0061656);	2	Peu02G010990;Peu05G011450
Molecular Function: SUMO binding (GO:0032183);	1	Peu05G008850
Molecular Function: SUMO activating enzyme activity (GO:0019948);	2	Peu04G015040;Peu09G012200
Molecular Function: sulfurtransferase activity (GO:0016783);	3	Peu05G008570;Peu01G023630;Peu05G008990
Molecular Function: sulfuric ester hydrolase activity (GO:0008484);	1	Peu01G032020
Molecular Function: sulfur dioxygenase activity (GO:0050313);	1	Peu01G034800
Molecular Function: sulfur compound binding (GO:1901681);	2	Peu08G002470;Peu01G038830
Molecular Function: sulfur carrier activity (GO:0097163);	1	Peu02G013500
Molecular Function: sulfotransferase activity (GO:0008146);	27	Peu01G003120;Peu11G003260;Peu01G003110;Peu03G017050;Peu10G012580;Peu11G003290;Peu03G000260;Peu01G003100;Peu03G016690;Peu03G017060;Peu04G002220;Peu11G003330;Peu11G003270;Peu12G002160;Peu03G017070;Peu03G016700;Peu11G003320;Peu07G003740;Peu11G003300;Peu10G012590;Peu17G008880;Peu17G008870;Peu03G000270;Peu11G003310;Peu11G003240;Peu08G001420;Peu05G011060
Molecular Function: sulfite reductase activity (GO:0016002);	2	Peu01G023490;Peu09G006040
Molecular Function: sulfite reductase (ferredoxin) activity (GO:0050311);	2	Peu09G006040;Peu01G023490
Molecular Function: sulfiredoxin activity (GO:0032542);	2	Peu15G011890;Peu12G010910
Molecular Function: sulfate transmembrane transporter activity (GO:0015116);	5	Peu17G003100;Peu02G009310;Peu05G013520;Peu07G011510;Peu17G003010
Molecular Function: sulfate adenylyltransferase (ATP) activity (GO:0004781);	4	Peu05G020990;Peu10G007550;Peu02G002210;Peu08G013850
Molecular Function: sugar-terminal-phosphatase activity (GO:0050309);	1	Peu03G007590
Molecular Function: sugar-phosphatase activity (GO:0050308);	1	Peu03G007590
Molecular Function: sugar transmembrane transporter activity (GO:0051119);	19	Peu08G020400;Peu05G016520;Peu15G010360;Peu03G014830;Peu13G001310;Peu01G035000;Peu02G006510;Peu15G010390;Peu13G001320;Peu15G007830;Peu12G009330;Peu01G032470;Peu13G001260;Peu19G002760;Peu05G001670;Peu02G006500;Peu15G010380;Peu01G031300;Peu11G008760
Molecular Function: sucrose-phosphate synthase activity (GO:0046524);	6	Peu18G002050;Peu06G005420;Peu18G012010;Peu13G009180;Peu17G003930;Peu01G028600
Molecular Function: sucrose-phosphate phosphatase activity (GO:0050307);	3	Peu06G019070;Peu08G000980;Peu16G005720
Molecular Function: sucrose:proton symporter activity (GO:0008506);	3	Peu19G008720;Peu13G011000;Peu02G009540
Molecular Function: sucrose synthase activity (GO:0016157);	12	Peu18G002050;Peu04G006640;Peu17G011820;Peu12G002570;Peu13G009180;Peu10G000900;Peu06G012110;Peu18G006860;Peu18G012010;Peu06G005420;Peu15G002400;Peu02G017750
Molecular Function: sucrose alpha-glucosidase activity (GO:0004575);	17	NewGene_786;Peu09G012960;Peu13G000600;Peu05G021180;Peu08G001850;Peu04G015730;Peu02G015330;Peu10G020900;Peu13G010610;Peu03G009980;Peu04G017320;Peu15G012060;Peu19G008260;Peu08G008640;Peu03G011260;Peu14G007460;Peu05G000850
Molecular Function: succinate-semialdehyde dehydrogenase [NAD(P)+] activity (GO:0009013);	2	Peu05G000340;Peu10G015410
Molecular Function: succinate-semialdehyde dehydrogenase (NAD+) activity (GO:0004777);	2	Peu10G015410;Peu05G000340
Molecular Function: succinate-CoA ligase (GDP-forming) activity (GO:0004776);	3	Peu14G015820;Peu15G002320;Peu05G007200
Molecular Function: succinate-CoA ligase (ADP-forming) activity (GO:0004775);	5	Peu02G023430;Peu15G002320;Peu05G007200;Peu14G015820;Peu12G002470
Molecular Function: succinate transmembrane transporter activity (GO:0015141);	5	Peu17G003100;Peu02G009310;Peu07G011510;Peu17G003010;Peu05G013520
Molecular Function: succinate dehydrogenase (ubiquinone) activity (GO:0008177);	3	Peu01G030560;Peu05G010110;Peu07G002400
Molecular Function: structural molecule activity (GO:0005198);	66	Peu08G003470;Peu06G006980;Peu18G002980;Peu16G004800;Peu06G025620;Peu01G025300;Peu11G013400;Peu09G004330;Peu09G011710;Peu03G012390;Peu10G016870;Peu13G005420;Peu03G004920;Peu08G005980;Peu04G003050;Peu03G009170;Peu01G023710;Peu10G007710;Peu16G011310;Peu10G014640;Peu01G041370;Peu19G009900;NewGene_2725;Peu10G011530;Peu06G023200;Peu01G024080;Peu18G008050;Peu10G016560;Peu10G009270;Peu18G013880;Peu15G005…
Molecular Function: structural constituent of ribosome (GO:0003735);	452	Peu06G011680;Peu02G016710;Peu02G012390;Peu14G016600;Peu18G010460;Peu14G004690;Peu15G003900;Peu01G030040;Peu14G008360;Peu08G013270;Peu05G017080;Peu05G003680;Peu07G013020;Peu12G006930;Peu10G012900;Peu03G014180;Peu04G000340;Peu15G008760;Peu01G035110;Peu16G009740;Peu05G009390;Peu11G008020;Peu02G003860;Peu13G009090;Peu10G006640;Peu04G019690;Peu16G005460;Peu10G011290;Peu14G008730;Peu19G009890;Peu12G011…
Molecular Function: structural constituent of nuclear pore (GO:0017056);	17	Peu15G002160;Peu14G003940;Peu08G011700;Peu08G005690;Peu01G014400;Peu11G012740;Peu03G015960;Peu02G019980;Peu10G016810;Peu07G003280;Peu18G003820;Peu01G001110;Peu06G022530;Peu01G016530;Peu01G006430;Peu12G002370;Peu01G039760
Molecular Function: structural constituent of cytoskeleton (GO:0005200);	39	Peu01G040700;Peu01G029990;Peu03G011310;Peu12G004770;Peu05G021220;Peu01G011130;Peu09G008920;Peu01G008960;Peu02G009950;Peu03G011170;Peu19G003260;Peu13G004980;Peu01G024710;Peu14G006960;Peu15G003290;Peu13G005420;Peu08G014850;Peu03G019120;Peu09G004930;Peu01G000400;Peu03G014030;Peu01G026220;Peu03G009170;Peu12G003530;Peu09G006730;Peu01G024080;Peu16G002850;Peu01G041370;Peu10G006370;Peu15G005350;Peu06G008…
Molecular Function: structural constituent of cell wall (GO:0005199);	11	Peu09G010980;Peu10G007720;Peu04G014010;Peu18G002980;NewGene_2296;Peu06G006980;Peu10G007710;Peu18G013880;Peu18G008050;NewGene_2295;Peu06G023200
Molecular Function: strictosidine synthase activity (GO:0016844);	12	Peu06G003290;Peu16G003280;Peu08G009430;Peu08G020790;Peu15G003180;Peu06G012430;Peu01G019550;Peu05G007960;Peu06G012440;Peu17G001770;Peu16G003300;Peu07G012920
Molecular Function: sterol transporter activity (GO:0015248);	3	Peu03G009890;Peu10G005060;Peu05G015270
Molecular Function: sterol delta7 reductase activity (GO:0009918);	1	Peu10G022500
Molecular Function: sterol binding (GO:0032934);	6	Peu10G005060;Peu06G007440;Peu03G009890;Peu16G005880;Peu05G015270;Peu06G019200
Molecular Function: sterol 24-C-methyltransferase activity (GO:0003838);	3	Peu16G004770;Peu01G023970;Peu09G006590
Molecular Function: steroid hormone receptor binding (GO:0035258);	1	Peu05G006410
Molecular Function: steroid delta-isomerase activity (GO:0004769);	1	Peu03G014280
Molecular Function: steroid binding (GO:0005496);	1	Peu06G007440
Molecular Function: stearoyl-CoA 9-desaturase activity (GO:0004768);	1	Peu13G012030
Molecular Function: starch binding (GO:2001070);	18	Peu01G025340;Peu08G002320;Peu01G022890;Peu16G002410;Peu09G005340;Peu04G000920;Peu11G000320;Peu09G007900;Peu11G000330;Peu08G016990;Peu17G010720;Peu14G011820;Peu10G003470;Peu02G021280;Peu06G002470;Peu14G013880;Peu16G011290;Peu06G008680
Molecular Function: squalene synthase activity (GO:0051996);	10	Peu01G000680;Peu09G012460;Peu04G006660;Peu04G015210;Peu09G012450;Peu02G005130;Peu05G018020;Peu03G018920;Peu17G011800;Peu03G018910
Molecular Function: squalene monooxygenase activity (GO:0004506);	8	Peu12G010690;Peu15G011680;Peu02G010190;Peu15G011710;Peu19G001760;Peu05G012140;Peu19G001770;Peu07G000690
Molecular Function: sphingomyelin synthase activity (GO:0033188);	4	Peu01G022500;Peu16G010340;Peu06G008250;Peu03G007810
Molecular Function: sphingomyelin phosphodiesterase D activity (GO:0050290);	1	Peu01G013530
Molecular Function: sphingolipid transporter activity (GO:0046624);	2	Peu02G008510;Peu05G014520
Molecular Function: sphingolipid delta-4 desaturase activity (GO:0042284);	2	Peu04G003140;Peu11G003460
Molecular Function: sphingolipid alpha-glucuronosyltransferase activity (GO:1990482);	1	Peu13G004370
Molecular Function: spermine:oxygen oxidoreductase (spermidine-forming) activity (GO:0052901);	1	Peu06G013440
Molecular Function: spermidine synthase activity (GO:0004766);	1	Peu15G001620
Molecular Function: spectrin binding (GO:0030507);	5	Peu01G029990;Peu02G019380;Peu01G011130;Peu13G005420;Peu03G009170
Molecular Function: solute:proton antiporter activity (GO:0015299);	41	Peu14G005780;Peu03G017140;Peu07G010780;Peu18G010100;Peu08G012230;Peu09G008290;Peu03G012080;Peu18G004410;Peu01G024040;Peu15G012560;Peu12G011430;Peu07G010250;Peu07G010590;Peu09G006670;Peu01G008090;Peu13G013780;Peu18G010070;Peu03G012090;Peu10G000490;Peu03G017130;Peu19G010820;Peu02G004960;Peu10G016170;Peu16G012530;Peu07G011370;Peu10G000460;Peu19G010830;Peu01G025680;Peu10G015180;Peu06G016890;Peu06G021…
Molecular Function: soluble NSF attachment protein activity (GO:0005483);	4	Peu08G006400;Peu10G016060;Peu11G013330;Peu16G012720
Molecular Function: sodium:proton antiporter activity (GO:0015385);	8	Peu10G009320;Peu05G003170;Peu13G002850;Peu08G017090;Peu10G003300;Peu13G002420;Peu16G000020;Peu14G010490
Molecular Function: sodium ion transmembrane transporter activity (GO:0015081);	1	Peu18G012690
Molecular Function: snRNA binding (GO:0017069);	5	Peu19G002110;Peu09G013210;Peu13G004140;Peu08G016130;Peu10G004880
Molecular Function: snoRNA binding (GO:0030515);	13	Peu01G002020;Peu05G003210;Peu17G008960;Peu03G017630;Peu12G008660;Peu05G019880;Peu11G009550;Peu15G012970;Peu03G005240;Peu07G011070;Peu03G013560;Peu06G010680;Peu07G003560
Molecular Function: sn-glycerol-3-phosphate:ubiquinone-8 oxidoreductase activity (GO:0052591);	1	Peu10G020100
Molecular Function: SNARE binding (GO:0000149);	41	Peu18G002190;Peu19G003330;Peu13G001000;Peu18G013270;Peu14G006370;Peu13G005730;Peu01G035150;Peu06G014360;Peu01G012910;Peu02G020340;Peu13G004670;Peu08G007710;Peu06G002550;Peu13G011250;Peu06G005490;Peu03G008380;Peu05G009920;Peu07G002080;Peu19G006790;Peu16G007690;Peu11G012380;Peu03G003900;Peu04G002600;Peu08G011950;Peu06G024130;Peu01G036420;Peu15G001100;Peu18G007920;Peu08G012160;Peu10G009520;Peu10G014…
Molecular Function: SNAP receptor activity (GO:0005484);	42	Peu03G016020;Peu08G007970;Peu03G005980;Peu10G000180;Peu09G011940;Peu04G002600;Peu06G011480;Peu07G002080;Peu16G007690;Peu03G003900;Peu06G002560;Peu13G005480;Peu04G003910;Peu17G007890;Peu11G002840;Peu10G014650;Peu06G019270;Peu16G005960;Peu10G006170;Peu18G007920;Peu15G001100;Peu10G016930;Peu14G006370;Peu07G012280;Peu01G014380;Peu06G014360;Peu03G007430;Peu13G001000;Peu19G003330;Peu05G001400;Peu10G014…
Molecular Function: sn-1-glycerol-3-phosphate C16:0-DCA-CoA acyl transferase activity (GO:0102420);	1	Peu01G011780
Molecular Function: S-methyl-5-thioribose-1-phosphate isomerase activity (GO:0046523);	1	Peu06G020870
Molecular Function: S-methyl-5-thioribose kinase activity (GO:0046522);	2	Peu01G027120;Peu09G009810
Molecular Function: small ribosomal subunit rRNA binding (GO:0070181);	6	Peu08G008680;Peu04G018200;Peu02G013030;Peu14G004710;Peu15G012330;Peu18G011330
Molecular Function: small molecule binding (GO:0036094);	53	Peu03G016720;Peu06G018920;Peu05G018060;Peu14G000330;Peu01G029420;Peu03G004850;Peu02G017270;Peu16G005560;Peu02G011620;Peu02G018870;Peu08G006240;Peu13G010730;Peu16G012200;Peu11G014210;Peu12G001440;Peu08G010510;Peu01G009830;Peu03G008050;Peu07G000570;Peu10G013090;Peu08G002470;Peu06G009130;Peu01G015770;Peu10G016260;Peu15G011460;Peu01G024450;Peu08G010500;Peu01G003090;NewGene_1530;Peu05G016370;Peu10G011…
Molecular Function: small GTPase binding (GO:0031267);	12	Peu11G011560;Peu07G013270;Peu17G003880;Peu01G028530;Peu15G012550;Peu06G011880;Peu05G019980;Peu05G015110;Peu02G008010;Peu01G038190;Peu06G022660;Peu06G005620
Molecular Function: site-specific DNA-methyltransferase (adenine-specific) activity (GO:0009007);	1	Peu14G002760
Molecular Function: sirohydrochlorin cobaltochelatase activity (GO:0016852);	1	Peu01G015620
Molecular Function: single-stranded telomeric DNA binding (GO:0043047);	9	Peu01G028790;Peu05G015080;Peu03G009010;Peu12G003420;Peu01G025290;Peu18G006670;Peu01G032300;Peu13G013410;Peu13G013400
Molecular Function: single-stranded RNA binding (GO:0003727);	12	Peu19G003560;Peu13G005470;Peu18G000080;Peu10G016290;Peu10G011070;Peu10G011060;Peu08G014130;Peu01G034520;Peu18G003670;Peu08G000040;Peu10G007260;Peu05G022140
Molecular Function: single-stranded DNA helicase activity (GO:0017116);	1	Peu14G015010
Molecular Function: single-stranded DNA endodeoxyribonuclease activity (GO:0000014);	3	Peu01G013020;Peu05G002600;Peu01G024440
Molecular Function: single-stranded DNA binding (GO:0003697);	58	Peu04G007150;Peu15G009370;Peu09G013450;Peu06G003990;Peu09G012330;Peu15G013630;Peu05G002600;Peu03G003920;Peu05G001130;Peu01G032300;Peu14G009220;Peu01G024440;Peu04G000680;Peu10G007580;Peu01G040460;Peu05G015080;Peu04G012560;Peu18G007160;Peu01G016530;Peu03G009010;Peu01G039000;Peu05G001500;Peu02G022660;Peu01G025290;Peu10G007260;Peu05G019110;Peu18G009390;Peu12G010120;Peu06G011710;Peu04G001610;Peu14G010…
Molecular Function: single-stranded DNA 3'-5' exodeoxyribonuclease activity (GO:0008310);	2	Peu01G002580;Peu03G017150
Molecular Function: sinapyl alcohol dehydrogenase activity (GO:0052747);	1	Peu09G009900
Molecular Function: signaling receptor binding (GO:0005102);	32	Peu17G004130;Peu05G006450;Peu08G007280;Peu13G011220;Peu06G005020;Peu03G001420;Peu05G006180;Peu19G008440;Peu07G009330;Peu04G003420;Peu18G011440;Peu08G007950;Peu11G011370;Peu01G018550;Peu05G006410;Peu01G037980;Peu06G024910;Peu07G008970;Peu09G009510;Peu19G008880;Peu01G018880;Peu19G009100;NewGene_1739;Peu04G003430;Peu13G012740;Peu06G018140;Peu05G011230;Peu10G015010;Peu02G007200;Peu01G028890;Peu14G010…
Molecular Function: signaling receptor activity (GO:0038023);	75	Peu06G025380;Peu14G000390;Peu07G000500;Peu15G000580;Peu18G000940;Peu04G002360;Peu11G001700;Peu19G009190;Peu18G000990;Peu18G000970;Peu11G001670;Peu05G022460;Peu01G034270;Peu01G007750;Peu11G001660;Peu03G007730;Peu02G020880;Peu04G002370;Peu05G008300;Peu15G001770;Peu11G010580;Peu08G019940;Peu11G001690;Peu02G014990;Peu09G016310;Peu08G006240;Peu06G025370;Peu06G021810;Peu13G012330;Peu02G000620;Peu06G009…
Molecular Function: signaling adaptor activity (GO:0035591);	1	Peu15G003560
Molecular Function: signal sequence binding (GO:0005048);	7	Peu04G019300;Peu11G009680;Peu02G004850;Peu04G019290;Peu11G009620;Peu11G009140;Peu08G007960
Molecular Function: signal recognition particle binding (GO:0005047);	4	Peu06G017520;Peu15G010700;Peu18G010760;Peu12G009640
Molecular Function: sigma factor activity (GO:0016987);	3	Peu13G006170;Peu06G011100;Peu19G004200
Molecular Function: sialyltransferase activity (GO:0008373);	5	Peu09G014310;Peu12G009480;Peu15G010540;Peu04G017110;Peu14G011560
Molecular Function: short-chain carboxylesterase activity (GO:0034338);	4	Peu13G010980;Peu19G008710;Peu03G013170;Peu04G020290
Molecular Function: shikimate kinase activity (GO:0004765);	3	Peu02G005520;Peu05G006570;Peu07G008810
Molecular Function: shikimate 3-dehydrogenase (NADP+) activity (GO:0004764);	6	Peu14G010550;Peu13G002690;Peu13G002700;Peu08G017150;Peu10G001540;Peu05G002990
Molecular Function: SHG alpha-glucan phosphorylase activity (GO:0102499);	5	Peu09G005050;Peu04G010810;Peu08G007980;Peu04G003730;Peu10G014290
Molecular Function: S-formylglutathione hydrolase activity (GO:0018738);	1	Peu06G003880
Molecular Function: serine-type peptidase activity (GO:0008236);	28	Peu10G020580;Peu07G007760;Peu09G001350;Peu18G008410;Peu01G019450;Peu07G001380;Peu06G012820;Peu15G001230;Peu12G001480;Peu06G019800;Peu14G009180;Peu16G011350;Peu02G011460;Peu18G001460;Peu17G009090;Peu18G011120;Peu07G000740;Peu10G006030;Peu05G007330;Peu08G002310;Peu08G015160;Peu07G001390;Peu09G001370;Peu06G004630;Peu01G034820;Peu11G005800;Peu01G019460;Peu18G006750
Molecular Function: serine-type exopeptidase activity (GO:0070008);	7	Peu05G021880;Peu05G021870;Peu07G000110;Peu10G012530;Peu02G001200;Peu07G003230;Peu02G001190
Molecular Function: serine-type endopeptidase inhibitor activity (GO:0004867);	18	Peu10G007130;Peu19G008130;Peu09G003960;Peu10G007120;Peu06G020150;Peu17G008930;Peu02G003780;Peu16G006870;Peu10G007090;Peu16G006860;Peu06G020140;Peu06G007840;Peu11G009330;Peu11G009320;Peu10G007100;Peu10G007110;Peu11G009360;Peu17G008900
Molecular Function: serine-type endopeptidase activity (GO:0004252);	140	Peu03G007510;Peu01G022080;Peu14G001000;Peu05G001840;Peu01G039090;Peu09G004280;Peu02G001190;Peu11G013010;Peu17G010940;Peu02G011090;Peu09G014340;Peu01G041090;Peu14G009110;Peu07G004030;Peu09G013360;Peu03G010940;Peu06G018890;Peu07G003230;Peu11G012540;Peu09G004720;Peu10G012530;Peu04G016130;Peu04G014520;Peu11G006300;Peu06G012500;Peu14G010520;Peu09G009310;Peu06G003210;Peu02G017220;Peu01G041110;Peu04G007…
Molecular Function: serine-type carboxypeptidase activity (GO:0004185);	54	Peu06G010550;Peu17G008510;Peu06G002850;Peu05G004390;Peu01G026340;Peu01G023730;Peu01G028200;Peu12G009550;Peu04G019760;Peu05G007230;Peu13G011510;Peu16G002950;Peu08G003400;Peu15G010630;Peu01G026350;Peu08G002730;Peu09G006350;Peu18G010750;Peu10G019510;Peu06G002900;Peu11G003080;Peu01G005320;Peu02G005760;Peu06G002890;Peu09G009040;Peu09G001850;Peu09G001390;Peu13G011520;Peu01G023740;Peu10G013540;Peu05G016…
Molecular Function: serine-tRNA ligase activity (GO:0004828);	3	Peu02G008930;Peu05G007440;Peu08G002210
Molecular Function: serine-pyruvate transaminase activity (GO:0004760);	1	Peu01G023160
Molecular Function: serine racemase activity (GO:0030378);	1	Peu01G008950
Molecular Function: serine O-acetyltransferase activity (GO:0009001);	4	Peu05G007990;Peu13G010510;Peu01G033340;Peu15G013800
Molecular Function: serine C-palmitoyltransferase activity (GO:0004758);	3	Peu12G003140;Peu12G009450;Peu15G010510
Molecular Function: serine binding (GO:0070905);	1	Peu05G015020
Molecular Function: sequence-specific mRNA binding (GO:1990825);	3	Peu03G014110;Peu14G011130;Peu03G004260
Molecular Function: sequence-specific double-stranded DNA binding (GO:1990837);	10	Peu04G002330;Peu02G022260;Peu04G013490;Peu05G003730;Peu11G000740;Peu13G001670;Peu05G001990;Peu08G005790;Peu13G003430;Peu05G006410
Molecular Function: sequence-specific DNA binding (GO:0043565);	638	Peu11G012640;Peu10G012880;Peu12G004080;Peu04G010180;Peu01G033520;Peu02G014520;Peu02G010880;Peu05G014420;Peu10G012810;Peu13G008610;Peu08G017000;Peu15G010150;Peu01G004820;Peu01G000460;Peu05G006330;Peu16G005910;Peu05G011490;Peu10G008610;Peu06G004100;Peu02G002520;NewGene_1446;Peu01G022120;Peu02G010100;Peu07G009170;Peu14G005820;Peu09G005440;Peu17G012760;Peu12G009990;Peu01G024800;Peu15G009430;Peu08G003…
Molecular Function: selenium binding (GO:0008430);	2	Peu17G004200;Peu01G028910
Molecular Function: sedoheptulose-7-phosphate:D-glyceraldehyde-3-phosphate glyceronetransferase activity (GO:0004801);	3	Peu01G005500;Peu03G014380;Peu01G010250
Molecular Function: secondary active transmembrane transporter activity (GO:0015291);	1	Peu10G022060
Molecular Function: secondary active sulfate transmembrane transporter activity (GO:0008271);	16	Peu05G006060;Peu02G008290;Peu05G014790;Peu01G015690;Peu10G010220;Peu10G007690;Peu05G018740;Peu03G004910;Peu02G004410;Peu07G009420;Peu02G008280;Peu08G004120;Peu08G011240;Peu06G014480;Peu10G018760;Peu08G013650
Molecular Function: second spliceosomal transesterification activity (GO:0000386);	2	Peu12G005410;Peu15G004450
Molecular Function: scopolin beta-glucosidase activity (GO:0102483);	1	Peu10G015830
Molecular Function: scopoletin 8-hydroxylase activity (GO:0106145);	1	Peu05G007780
Molecular Function: sarcosine oxidase activity (GO:0008115);	2	Peu18G000820;Peu06G025560
Molecular Function: Sar guanyl-nucleotide exchange factor activity (GO:0005090);	1	Peu10G020590
Molecular Function: salicylic acid binding (GO:1901149);	2	Peu15G011460;Peu05G018060
Molecular Function: S-adenosylmethionine-homocysteine S-methyltransferase activity (GO:0008898);	2	Peu08G013590;Peu05G018700
Molecular Function: S-adenosylmethionine-dependent methyltransferase activity (GO:0008757);	44	Peu13G011600;Peu01G007060;Peu14G005300;Peu15G003590;Peu19G009300;Peu01G039580;Peu14G008000;Peu13G011640;Peu11G012170;Peu03G013990;Peu04G003880;Peu02G015920;Peu02G007980;Peu18G007420;Peu12G003730;Peu11G004210;Peu09G013210;Peu19G001950;Peu05G020240;Peu19G001970;Peu11G004220;Peu13G012910;Peu14G008010;Peu06G002000;Peu17G000450;Peu05G016190;Peu04G006650;Peu13G011650;Peu07G001930;Peu13G011630;Peu01G032…
Molecular Function: S-adenosyl-L-methionine transmembrane transporter activity (GO:0000095);	2	Peu05G006720;Peu08G003580
Molecular Function: S100 protein binding (GO:0044548);	1	Peu11G006760
Molecular Function: S-(hydroxymethyl)glutathione dehydrogenase activity (GO:0051903);	12	Peu07G011140;Peu04G005420;Peu02G023010;Peu19G003890;Peu07G011160;Peu11G013140;Peu05G004380;Peu07G011120;Peu14G016200;Peu11G013130;Peu07G011150;Peu07G011130
Molecular Function: rRNA N-glycosylase activity (GO:0030598);	4	Peu06G002370;Peu06G002380;Peu17G000780;Peu13G000350
Molecular Function: rRNA methyltransferase activity (GO:0008649);	5	Peu09G013210;Peu15G007510;Peu11G012170;Peu14G006280;Peu09G004340
Molecular Function: rRNA cytidine N-acetyltransferase activity (GO:1990883);	1	Peu07G008640
Molecular Function: rRNA binding (GO:0019843);	56	Peu11G008150;Peu01G039830;Peu06G003260;Peu06G007530;Peu01G007360;Peu16G008680;Peu16G005470;NewGene_407;Peu06G007590;Peu14G012230;Peu17G008960;Peu04G007890;Peu01G033420;Peu16G012100;Peu16G008690;Peu01G000900;Peu01G016020;Peu06G009080;Peu16G003260;Peu15G002810;Peu16G011130;Peu01G039820;Peu02G020820;Peu03G004590;Peu17G010240;Peu08G006420;Peu10G013920;Peu02G018070;Peu13G000990;Peu06G006620;Peu06G0199…
Molecular Function: rRNA (uridine-N3-)-methyltransferase activity (GO:0070042);	8	Peu11G012150;Peu11G012170;NewGene_1010;Peu01G038890;Peu16G000310;Peu06G000290;Peu03G008900;Peu11G012160
Molecular Function: rRNA (uridine-2'-O-)-methyltransferase activity (GO:0008650);	2	Peu04G014850;Peu09G012000
Molecular Function: rRNA (uridine) methyltransferase activity (GO:0016436);	1	Peu11G012170
Molecular Function: rRNA (pseudouridine) methyltransferase activity (GO:0070037);	2	Peu06G003260;Peu16G003260
Molecular Function: rRNA (guanine-N7-)-methyltransferase activity (GO:0070043);	1	Peu12G006870
Molecular Function: rRNA (guanine) methyltransferase activity (GO:0016435);	5	Peu09G012000;Peu01G030580;Peu18G004960;Peu04G014850;Peu09G004340
Molecular Function: rRNA (cytosine-C5-)-methyltransferase activity (GO:0009383);	2	Peu01G033820;Peu01G033670
Molecular Function: rRNA (adenine-N6,N6-)-dimethyltransferase activity (GO:0000179);	3	Peu18G001500;Peu14G009240;Peu14G005450
Molecular Function: rRNA (adenine-N6-)-methyltransferase activity (GO:0008988);	1	Peu09G013210
Molecular Function: rRNA (adenine) methyltransferase activity (GO:0016433);	1	Peu09G013210
Molecular Function: RNA-DNA hybrid ribonuclease activity (GO:0004523);	30	Peu12G010530;Peu09G001880;Peu10G008780;Peu11G002590;Peu01G020310;Peu06G009200;Peu08G001520;Peu15G011500;Peu17G001630;Peu10G021260;Peu04G002320;Peu18G006140;Peu02G016880;Peu02G000050;Peu12G005500;Peu07G009250;NewGene_1584;Peu08G012770;NewGene_201;Peu17G002450;Peu06G026290;Peu01G022310;Peu09G014810;Peu05G012790;Peu03G010920;NewGene_657;Peu09G009360;Peu17G003970;Peu09G016490;Peu04G011590
Molecular Function: RNA-directed DNA polymerase activity (GO:0003964);	15	Peu04G021420;NewGene_2294;Peu09G000980;Peu01G015020;Peu14G016290;NewGene_969;Peu09G000670;Peu02G016880;Peu09G000720;Peu05G014370;Peu03G005300;NewGene_1070;NewGene_2216;Peu09G000780;Peu01G021730
Molecular Function: RNA-directed 5'-3' RNA polymerase activity (GO:0003968);	9	Peu06G004270;Peu06G023990;Peu08G011830;Peu08G011820;Peu18G002290;Peu06G015680;Peu15G007760;Peu07G008850;Peu10G009660
Molecular Function: RNA-dependent ATPase activity (GO:0008186);	3	Peu08G011140;Peu10G016290;Peu02G000250
Molecular Function: RNA uridylyltransferase activity (GO:0050265);	2	Peu10G017660;Peu02G013360
Molecular Function: RNA stem-loop binding (GO:0035613);	1	Peu09G013210
Molecular Function: RNA pyrophosphohydrolase activity (GO:0034353);	1	Peu01G012970
Molecular Function: RNA polymerase III type 3 promoter sequence-specific DNA binding (GO:0001006);	2	Peu01G022480;Peu04G006910
Molecular Function: RNA polymerase III general transcription initiation factor activity (GO:0000995);	3	Peu01G022480;Peu09G004830;Peu01G006840
Molecular Function: RNA polymerase II transcription regulatory region sequence-specific DNA binding (GO:0001012);	2	Peu08G005790;Peu02G022260
Molecular Function: RNA polymerase II transcription regulatory region sequence-specific DNA binding (GO:0000977);	104	Peu04G003380;Peu01G000040;Peu03G010660;Peu14G005200;Peu02G009410;Peu09G005440;Peu03G019410;Peu12G009990;Peu03G015080;Peu17G008800;Peu12G010990;Peu12G011610;Peu07G011600;Peu03G015090;Peu01G021570;Peu18G003400;Peu02G000340;Peu05G012700;Peu01G004870;Peu01G029500;Peu17G002610;Peu07G011660;Peu13G009790;Peu04G012450;Peu13G010350;Peu12G011730;Peu08G008380;Peu19G009690;Peu16G003240;Peu04G009870;Peu01G004…
Molecular Function: RNA polymerase II transcription factor binding (GO:0001085);	1	Peu04G020350
Molecular Function: RNA polymerase II general transcription initiation factor binding (GO:0001091);	1	Peu04G020350
Molecular Function: RNA polymerase II general transcription initiation factor activity (GO:0016251);	2	Peu14G012960;Peu01G032880
Molecular Function: RNA polymerase II C-terminal domain phosphoserine binding (GO:1990269);	1	Peu04G003000
Molecular Function: RNA polymerase II CTD heptapeptide repeat phosphatase activity (GO:0008420);	8	Peu04G003040;Peu11G003350;Peu03G014610;Peu15G001000;Peu16G011300;Peu01G005300;Peu15G003070;Peu18G010950
Molecular Function: RNA polymerase II CTD heptapeptide repeat kinase activity (GO:0008353);	14	Peu19G007530;Peu06G002100;Peu12G009400;Peu15G006630;Peu01G036530;Peu01G007320;Peu14G005640;Peu11G010050;Peu03G012830;Peu02G005840;Peu05G003200;Peu13G012240;Peu13G002870;Peu18G008540
Molecular Function: RNA polymerase II core promoter sequence-specific DNA binding (GO:0000979);	5	Peu15G007240;Peu17G008430;Peu13G005210;Peu07G002510;NewGene_173
Molecular Function: RNA polymerase II complex recruiting activity (GO:0001139);	4	NewGene_173;Peu07G002510;Peu17G008430;Peu15G007240
Molecular Function: RNA polymerase II complex binding (GO:0000993);	12	Peu10G009420;Peu01G034140;Peu10G007950;Peu14G007340;Peu06G012680;Peu08G000040;Peu11G001550;Peu04G001460;Peu08G013510;Peu12G010240;Peu06G010210;Peu17G001300
Molecular Function: RNA polymerase II cis-regulatory region sequence-specific DNA binding (GO:0000978);	56	Peu16G004820;Peu15G008250;Peu01G034870;Peu12G012200;Peu04G004990;Peu09G002250;Peu06G019330;Peu18G006760;Peu01G009130;Peu12G007830;Peu02G002730;Peu04G000330;Peu01G009030;Peu09G002510;Peu13G005210;NewGene_2132;Peu05G018850;Peu03G000630;Peu05G002520;Peu04G019590;Peu06G021830;Peu04G020170;Peu10G007620;Peu07G002910;Peu10G004440;Peu05G010520;Peu14G011170;Peu11G008630;Peu10G003160;Peu13G007140;Peu09G006…
Molecular Function: RNA polymerase II activity (GO:0001055);	1	Peu09G007650
Molecular Function: RNA polymerase II activating transcription factor binding (GO:0001102);	6	Peu15G013070;Peu01G002660;Peu03G010840;Peu07G011230;Peu05G016500;Peu02G006520
Molecular Function: RNA polymerase I core promoter sequence-specific DNA binding (GO:0001164);	1	Peu10G015030
Molecular Function: RNA polymerase core enzyme binding (GO:0043175);	4	Peu06G010210;Peu11G001550;Peu17G001300;Peu15G001000
Molecular Function: RNA polymerase binding (GO:0070063);	6	Peu04G006910;Peu06G010210;Peu08G007200;Peu10G015130;Peu17G001300;Peu11G001550
Molecular Function: RNA polymerase activity (GO:0097747);	1	Peu02G002250
Molecular Function: RNA methyltransferase activity (GO:0008173);	20	Peu09G002570;Peu08G004730;Peu11G012170;Peu08G016620;Peu09G004340;Peu01G040800;Peu01G029820;Peu09G013210;Peu09G007060;Peu18G009000;Peu19G006180;Peu01G007060;Peu09G012000;Peu01G026630;Peu08G017340;NewGene_1029;Peu10G004160;Peu05G012300;Peu04G014850;Peu06G015830
Molecular Function: RNA ligase (ATP) activity (GO:0003972);	1	Peu16G007280
Molecular Function: RNA lariat debranching enzyme activator activity (GO:0061632);	1	Peu06G013550
Molecular Function: RNA helicase activity (GO:0004004);	3	Peu08G011140;Peu10G016290;Peu02G000250
Molecular Function: RNA helicase activity (GO:0003724);	52	Peu19G006880;Peu18G013510;Peu09G005390;Peu15G008590;Peu06G023950;Peu14G011050;Peu05G000010;Peu07G001980;Peu04G020750;Peu12G007610;Peu08G011140;Peu06G002060;Peu05G017370;Peu02G000250;Peu09G005010;Peu05G022760;Peu16G002010;Peu10G020730;Peu06G023540;Peu05G016400;Peu10G003930;Peu19G006440;Peu03G007540;Peu10G016290;Peu03G010990;Peu10G008530;Peu07G007640;Peu03G002910;Peu02G015030;Peu08G015130;Peu05G000…
Molecular Function: RNA cap binding (GO:0000339);	6	Peu03G005870;Peu07G013520;NewGene_913;Peu17G001030;Peu09G005750;Peu01G014470
Molecular Function: RNA binding (GO:0003723);	1077	Peu14G004690;Peu09G005030;Peu14G002660;Peu08G001720;Peu10G020730;Peu14G016460;Peu06G009360;Peu18G013510;NewGene_113;Peu12G006930;Peu01G040130;Peu01G021630;Peu05G009390;Peu01G034760;Peu10G022550;Peu06G019850;Peu06G025800;Peu04G015080;Peu15G003130;Peu07G008650;Peu19G009890;Peu13G014350;Peu02G003860;Peu02G013620;Peu10G011070;Peu05G014010;Peu15G007930;Peu06G002190;Peu18G000850;Peu17G011240;Peu13G0096…
Molecular Function: RNA 7-methylguanosine cap binding (GO:0000340);	2	Peu13G004500;Peu13G005000
Molecular Function: ribulose-phosphate 3-epimerase activity (GO:0004750);	1	Peu01G029870
Molecular Function: ribulose-bisphosphate carboxylase activity (GO:0016984);	5	Peu17G009850;Peu04G008220;Peu06G016330;Peu18G009360;Peu13G007980
Molecular Function: ribosylpyrimidine nucleosidase activity (GO:0050263);	1	Peu06G007160
Molecular Function: ribosome binding (GO:0043022);	38	Peu12G003710;Peu09G013690;Peu01G032360;Peu05G007870;Peu02G015650;Peu06G017650;Peu05G007800;Peu18G006850;Peu18G010860;Peu17G007100;Peu10G020380;Peu01G040830;Peu12G000190;Peu10G015790;Peu19G006800;Peu13G011870;Peu07G013910;Peu08G002510;Peu12G000600;Peu08G012050;Peu19G002460;Peu18G003360;Peu07G006670;Peu01G040140;Peu08G006650;Peu10G014520;Peu07G000700;Peu13G011940;Peu11G009140;Peu11G014040;Peu11G009…
Molecular Function: ribosomal small subunit binding (GO:0043024);	4	Peu12G000510;Peu12G000600;Peu04G021370;Peu12G000190
Molecular Function: ribosomal large subunit binding (GO:0043023);	15	Peu01G040830;Peu11G014040;Peu17G011680;Peu08G002510;Peu11G012330;Peu11G012260;Peu10G020380;Peu10G013600;Peu08G009020;Peu10G013190;Peu07G006670;Peu01G040140;Peu04G006740;Peu01G040190;Peu05G007870
Molecular Function: ribose-5-phosphate isomerase activity (GO:0004751);	10	Peu10G010540;Peu06G003180;Peu13G003460;Peu15G008400;Peu06G003170;Peu11G013370;Peu05G003770;NewGene_84;Peu01G020680;Peu08G010950
Molecular Function: ribose phosphate diphosphokinase activity (GO:0004749);	6	Peu14G014910;Peu10G004590;Peu02G005390;Peu01G012570;Peu05G017680;Peu03G007770
Molecular Function: ribonucleotide binding (GO:0032553);	26	Peu10G018220;Peu12G001440;Peu14G009330;Peu08G010510;Peu05G013470;Peu01G015770;Peu17G005980;Peu10G013090;Peu08G002470;Peu16G005560;Peu10G005020;Peu02G017270;Peu14G002500;Peu13G010730;Peu02G011620;Peu04G014140;Peu03G004850;Peu17G008210;Peu05G001220;Peu14G010030;Peu10G011190;Peu09G011170;Peu02G009340;Peu08G010500;Peu10G011180;Peu06G018920
Molecular Function: ribonucleoside-diphosphate reductase activity, thioredoxin disulfide as acceptor (GO:0004748);	4	Peu02G005900;Peu07G008420;Peu05G017120;Peu05G006850
Molecular Function: ribonucleoside binding (GO:0032549);	7	Peu17G008210;Peu18G001520;Peu01G002570;Peu04G003290;Peu15G000270;Peu06G007660;Peu06G025000
Molecular Function: ribonucleoprotein complex binding (GO:0043021);	15	Peu15G000430;Peu01G024950;Peu01G040190;Peu06G002520;Peu06G005020;Peu04G003440;Peu04G020240;Peu04G010380;Peu04G010620;Peu17G008030;Peu10G013190;Peu02G015830;Peu17G008450;Peu11G003760;Peu02G001160
Molecular Function: ribonuclease T2 activity (GO:0033897);	6	Peu08G007330;Peu14G014250;Peu10G014950;Peu08G007320;Peu13G012660;Peu10G014940
Molecular Function: ribonuclease P activity (GO:0004526);	8	Peu09G014400;Peu04G006000;Peu17G012380;Peu04G017210;Peu01G002880;Peu06G014930;Peu09G003700;Peu01G021320
Molecular Function: ribonuclease inhibitor activity (GO:0008428);	3	Peu11G014560;Peu13G007730;Peu19G005890
Molecular Function: ribonuclease III activity (GO:0004525);	14	Peu06G018020;Peu12G007080;Peu11G006960;Peu10G016020;Peu08G006440;Peu15G007780;Peu07G005050;Peu02G020540;Peu06G009360;Peu18G004070;Peu01G018310;Peu05G012990;Peu02G015970;Peu03G002430
Molecular Function: ribonuclease E activity (GO:0008995);	1	Peu13G010950
Molecular Function: ribonuclease activity (GO:0004540);	25	Peu01G015020;Peu06G009360;Peu15G000100;Peu07G005820;Peu14G006910;Peu04G021420;Peu15G000130;Peu10G011070;Peu04G003440;Peu15G000090;Peu01G021730;Peu14G013500;Peu15G006930;Peu01G024950;Peu13G010950;Peu05G022480;Peu04G017210;Peu14G013880;Peu09G014400;Peu10G011060;Peu02G000600;Peu03G005300;Peu18G003670;Peu03G009340;Peu11G003760
Molecular Function: ribokinase activity (GO:0004747);	1	Peu11G009610
Molecular Function: riboflavin synthase activity (GO:0004746);	2	Peu13G012400;Peu19G009770
Molecular Function: riboflavin kinase activity (GO:0008531);	2	Peu02G006870;Peu05G016160
Molecular Function: Rho guanyl-nucleotide exchange factor activity (GO:0005089);	17	Peu03G009380;Peu14G006100;Peu05G015110;Peu03G004480;Peu18G008450;Peu02G001210;Peu05G021840;Peu06G008150;Peu04G016710;Peu08G005200;Peu02G014160;Peu16G010180;Peu01G010910;Peu01G016120;Peu02G008010;Peu10G017340;Peu09G013960
Molecular Function: Rho GTPase binding (GO:0017048);	4	Peu02G008010;Peu05G015110;Peu06G022660;Peu15G012550
Molecular Function: Rho GDP-dissociation inhibitor activity (GO:0005094);	6	Peu06G000960;Peu02G021290;Peu16G001230;Peu02G020150;Peu02G023390;Peu14G013130
Molecular Function: regulatory region nucleic acid binding (GO:0001067);	37	Peu04G006860;Peu05G006410;Peu02G012740;Peu08G005790;Peu02G021610;Peu10G011100;Peu01G010780;Peu16G005260;Peu06G018670;Peu01G035500;Peu14G004450;Peu14G014610;Peu18G001710;Peu04G013490;Peu17G008280;Peu13G003430;Peu05G001990;Peu10G007750;Peu05G003730;Peu10G009480;Peu06G024780;Peu04G002330;Peu03G006680;Peu04G010190;Peu02G007980;Peu13G001670;Peu17G011460;Peu05G010260;Peu02G022260;Peu01G013710;Peu11G009…
Molecular Function: red chlorophyll catabolite reductase activity (GO:0051743);	3	Peu07G003900;Peu07G003880;Peu07G003890
Molecular Function: recombinase activity (GO:0000150);	3	Peu06G012020;Peu10G007580;Peu08G013800
Molecular Function: receptor serine/threonine kinase binding (GO:0033612);	26	Peu06G024910;Peu08G007280;Peu19G009130;Peu05G006180;Peu01G006140;Peu13G011370;Peu04G004220;Peu05G021350;Peu07G009330;Peu02G001770;Peu19G009100;Peu15G012540;Peu08G007950;Peu12G001070;Peu11G008350;Peu02G007200;Peu10G015010;Peu14G010690;Peu02G021850;Peu01G018550;Peu11G004470;Peu01G004060;Peu05G015860;Peu03G013860;Peu03G015830;Peu06G020890
Molecular Function: receptor regulator activity (GO:0030545);	6	Peu05G011230;Peu04G003420;Peu17G004130;Peu04G003430;Peu01G028890;NewGene_1739
Molecular Function: receptor ligand activity (GO:0048018);	6	Peu04G003420;Peu17G004130;Peu05G011230;NewGene_1739;Peu04G003430;Peu01G028890
Molecular Function: rDNA binding (GO:0000182);	1	Peu07G002510
Molecular Function: Ras guanyl-nucleotide exchange factor activity (GO:0005088);	2	Peu02G008010;Peu05G015110
Molecular Function: Ras GTPase binding (GO:0017016);	12	Peu06G022660;Peu06G005620;Peu01G028530;Peu17G003880;Peu15G012550;Peu11G011560;Peu07G013270;Peu02G008010;Peu01G038190;Peu06G011880;Peu05G019980;Peu05G015110
Molecular Function: Ran GTPase binding (GO:0008536);	32	Peu12G006670;Peu02G020000;Peu02G015260;Peu01G014640;Peu03G016730;Peu19G003280;Peu09G007860;Peu15G007330;Peu03G005700;Peu15G000950;Peu10G012120;Peu19G005620;Peu12G001240;Peu10G015060;Peu06G008960;Peu04G016550;Peu03G019100;Peu09G013780;Peu08G007260;Peu14G007400;Peu16G012050;Peu14G011960;Peu01G025310;Peu13G008330;Peu10G013810;Peu08G009370;Peu02G021130;Peu01G003080;Peu13G004960;Peu16G011810;Peu01G015…
Molecular Function: raffinose alpha-galactosidase activity (GO:0052692);	9	Peu10G004840;Peu08G016150;Peu04G002880;Peu18G013970;Peu10G010780;Peu10G004850;Peu10G022690;Peu19G006230;Peu16G004640
Molecular Function: racemase and epimerase activity, acting on carbohydrates and derivatives (GO:0016857);	2	Peu15G006710;Peu18G010260
Molecular Function: racemase and epimerase activity, acting on amino acids and derivatives (GO:0016855);	2	Peu15G003920;Peu12G003950
Molecular Function: racemase and epimerase activity (GO:0016854);	2	Peu15G003920;Peu18G010260
Molecular Function: Rac GTPase binding (GO:0048365);	4	Peu19G002530;Peu13G004500;Peu06G000960;Peu02G021290
Molecular Function: Rab guanyl-nucleotide exchange factor activity (GO:0017112);	7	Peu15G004720;Peu01G026190;Peu02G014380;Peu07G007720;Peu02G023060;Peu14G006410;Peu12G004570
Molecular Function: Rab GTPase binding (GO:0017137);	45	Peu05G002420;Peu10G017540;Peu07G011690;Peu18G013300;Peu07G013270;Peu05G002140;Peu07G007720;Peu06G005620;Peu06G019520;Peu02G020170;Peu15G000670;Peu06G011880;Peu17G009380;Peu06G005890;Peu01G038190;Peu02G014380;Peu06G008900;Peu10G019060;Peu05G008190;Peu11G011560;Peu03G012970;Peu17G003880;Peu16G011630;Peu07G014220;Peu14G006410;Peu05G019980;Peu05G008140;Peu14G013180;Peu06G007270;Peu05G002170;Peu18G012…
Molecular Function: Rab geranylgeranyltransferase activity (GO:0004663);	1	Peu13G001140
Molecular Function: Rab GDP-dissociation inhibitor activity (GO:0005093);	4	Peu17G000100;Peu17G002960;Peu07G011690;Peu07G014220
Molecular Function: quinone binding (GO:0048038);	14	Peu10G008260;Peu12G007600;Peu01G010070;Peu08G013210;Peu15G008580;Peu05G012250;Peu10G008250;Peu10G004790;Peu06G007550;Peu06G005310;Peu10G004640;Peu10G008240;Peu06G021940;Peu01G010060
Molecular Function: quinolinate synthetase A activity (GO:0008987);	3	Peu12G008050;Peu12G008060;Peu15G008820
Molecular Function: queuine tRNA-ribosyltransferase activity (GO:0008479);	3	Peu09G001760;Peu19G007760;Peu02G008970
Molecular Function: quercetin 7-O-glucosyltransferase activity (GO:0080044);	33	Peu17G003420;Peu09G009870;Peu16G001900;Peu01G035430;Peu06G003130;Peu16G004460;Peu07G013810;Peu10G017290;Peu07G009890;Peu10G017300;Peu15G007600;Peu16G011410;Peu16G001930;Peu07G013780;Peu01G035420;Peu17G003440;Peu02G008780;Peu14G014290;Peu01G022460;Peu02G008770;Peu17G002130;Peu17G002160;Peu07G013900;Peu04G006820;Peu06G002020;Peu07G004520;Peu17G003430;Peu16G001950;Peu07G013860;Peu07G013820;Peu06G002…
Molecular Function: quercetin 3-O-glucosyltransferase activity (GO:0080043);	33	Peu07G013820;Peu07G013860;Peu06G002030;Peu01G028220;Peu17G009030;Peu06G002020;Peu04G006820;Peu17G003430;Peu07G004520;Peu16G001950;Peu17G002130;Peu17G002160;Peu07G013900;Peu02G008780;Peu14G014290;Peu02G008770;Peu01G022460;Peu16G011410;Peu16G001930;Peu01G035420;Peu07G013780;Peu17G003440;Peu07G013810;Peu16G004460;Peu07G009890;Peu10G017290;Peu15G007600;Peu10G017300;Peu16G001900;Peu06G003130;Peu01G035…
Molecular Function: pyruvate, phosphate dikinase activity (GO:0050242);	1	Peu10G002270
Molecular Function: pyruvate transmembrane transporter activity (GO:0050833);	2	Peu11G001390;Peu15G009560
Molecular Function: pyruvate kinase activity (GO:0004743);	18	Peu01G026200;Peu12G001770;Peu01G000130;Peu12G002300;Peu10G022670;Peu10G020660;Peu06G010370;Peu03G007800;Peu12G001760;Peu10G007500;Peu01G012540;Peu13G005320;Peu09G008890;Peu08G013920;Peu08G002110;Peu03G019340;Peu19G002940;Peu08G000050
Molecular Function: pyruvate dehydrogenase (acetyl-transferring) activity (GO:0004739);	7	Peu17G006830;Peu01G005150;Peu03G014810;Peu02G015840;Peu08G016800;Peu04G012240;Peu10G003910
Molecular Function: pyrroline-5-carboxylate reductase activity (GO:0004735);	1	Peu06G003400
Molecular Function: pyrophosphate hydrolysis-driven proton transmembrane transporter activity (GO:0009678);	8	Peu12G002780;Peu18G011840;Peu04G018890;Peu13G000870;Peu05G001200;Peu10G022600;Peu06G005290;Peu08G000160
Molecular Function: pyrophosphatase activity (GO:0016462);	33	Peu17G010560;Peu16G002790;Peu09G010910;Peu13G011700;Peu05G008420;Peu12G008010;Peu05G009650;NewGene_266;Peu15G010310;Peu02G003400;Peu15G008280;Peu02G001830;Peu04G016700;Peu05G008430;Peu05G008450;Peu13G011680;Peu03G011440;Peu01G039280;Peu08G019480;Peu05G008440;Peu10G016290;Peu05G019710;Peu11G013210;Peu12G009290;Peu04G000790;NewGene_1557;Peu03G014880;Peu16G000800;Peu08G011140;Peu10G020070;Peu02G0002…
Molecular Function: pyroglutamyl-peptidase activity (GO:0016920);	2	Peu13G000460;Peu05G000540
Molecular Function: pyrimidine nucleotide-sugar transmembrane transporter activity (GO:0015165);	18	Peu16G011200;Peu03G012250;Peu01G007940;Peu07G012430;Peu16G003680;Peu01G009700;Peu09G004970;Peu08G005340;Peu01G022640;Peu05G005770;Peu18G012250;Peu06G003840;Peu08G006550;Peu10G015950;Peu05G015630;Peu10G017200;Peu17G002290;Peu07G009720
Molecular Function: pyridoxamine-phosphate oxidase activity (GO:0004733);	4	Peu05G013840;Peu02G009150;Peu02G015360;Peu14G007480
Molecular Function: pyridoxal phosphate binding (GO:0030170);	119	Peu06G021720;Peu05G009400;Peu10G009280;Peu01G019350;Peu05G015020;Peu09G007190;Peu02G007670;Peu17G004110;Peu03G002170;Peu16G013000;Peu12G009450;Peu17G007780;Peu05G003430;Peu10G014290;NewGene_286;Peu09G005050;Peu17G009410;Peu01G004940;Peu01G008330;Peu05G003450;Peu04G000450;Peu07G009160;Peu06G003320;Peu13G004640;Peu03G011830;Peu03G005040;Peu01G028800;Peu17G000970;Peu14G009510;Peu02G009720;Peu06G0104…
Molecular Function: pyridoxal kinase activity (GO:0008478);	2	Peu04G007210;Peu17G011000
Molecular Function: purine-rich negative regulatory element binding (GO:0032422);	3	Peu13G005360;Peu03G019410;Peu01G000040
Molecular Function: purine ribonucleotide binding (GO:0032555);	26	Peu17G008210;Peu05G001220;Peu03G004850;Peu04G014140;Peu02G009340;Peu09G011170;Peu10G011190;Peu14G010030;Peu08G010500;Peu06G018920;Peu10G011180;Peu08G010510;Peu14G009330;Peu12G001440;Peu10G018220;Peu08G002470;Peu10G013090;Peu17G005980;Peu01G015770;Peu05G013470;Peu14G002500;Peu10G005020;Peu02G017270;Peu16G005560;Peu02G011620;Peu13G010730
Molecular Function: purine ribonucleoside triphosphate binding (GO:0035639);	10	Peu03G004850;Peu10G018220;Peu04G014140;Peu17G008210;Peu12G001440;Peu09G011170;Peu01G015770;Peu14G002500;Peu10G005020;Peu02G011620
Molecular Function: purine ribonucleoside binding (GO:0032550);	1	Peu17G008210
Molecular Function: purine nucleotide binding (GO:0017076);	26	Peu02G009340;Peu10G011190;Peu14G010030;Peu09G011170;Peu05G001220;Peu17G008210;Peu04G014140;Peu03G004850;Peu06G018920;Peu10G011180;Peu08G010500;Peu17G005980;Peu10G013090;Peu08G002470;Peu05G013470;Peu01G015770;Peu08G010510;Peu14G009330;Peu12G001440;Peu10G018220;Peu02G011620;Peu13G010730;Peu02G017270;Peu10G005020;Peu14G002500;Peu16G005560
Molecular Function: purine nucleoside transmembrane transporter activity (GO:0015211);	9	Peu01G006050;Peu03G013960;Peu05G013900;Peu02G008860;Peu01G032200;Peu14G002970;Peu01G032190;Peu01G012750;Peu06G017640
Molecular Function: purine nucleoside binding (GO:0001883);	1	Peu17G008210
Molecular Function: purine nucleosidase activity (GO:0008477);	2	Peu06G007160;Peu07G014040
Molecular Function: purine nucleobase transmembrane transporter activity (GO:0005345);	1	Peu15G009300
Molecular Function: pullulanase activity (GO:0051060);	2	Peu03G014760;Peu10G020340
Molecular Function: pseudouridine synthase activity (GO:0009982);	22	Peu05G017480;Peu02G005570;Peu13G000860;Peu02G001230;Peu03G000470;Peu13G013870;Peu09G009890;Peu13G003400;Peu08G018420;Peu04G001370;Peu05G003700;Peu05G021830;Peu06G003580;Peu05G021890;Peu10G020110;Peu02G001460;Peu15G010350;Peu16G003530;Peu08G003430;Peu01G031190;Peu08G002800;Peu04G020670
Molecular Function: proton-transporting ATPase activity, rotational mechanism (GO:0046961);	15	Peu13G007040;Peu02G002540;Peu06G023480;Peu17G007050;Peu07G001320;Peu05G020670;Peu18G002760;Peu17G004280;Peu13G004530;Peu08G000300;Peu19G002660;Peu16G013630;Peu18G002740;Peu10G022530;Peu05G019070
Molecular Function: proton-transporting ATP synthase activity, rotational mechanism (GO:0046933);	20	Peu19G008860;Peu04G000970;Peu12G005810;Peu15G006180;Peu14G003670;Peu08G010860;Peu05G012260;Peu11G000250;Peu03G007520;Peu11G000280;Peu11G001540;Peu10G002820;Peu04G000980;Peu13G011200;Peu09G006840;Peu12G005330;Peu10G022220;NewGene_324;Peu14G007620;Peu10G010650
Molecular Function: proton-exporting ATPase activity, phosphorylative mechanism (GO:0036442);	1	NewGene_1557
Molecular Function: proton-exporting ATPase activity, phosphorylative mechanism (GO:0008553);	24	Peu18G000590;NewGene_1557;Peu17G007050;Peu03G015930;Peu08G003260;Peu14G007600;Peu18G011260;Peu06G000590;Peu03G006990;Peu13G010410;Peu18G009270;Peu06G016050;Peu19G011560;Peu16G013630;Peu12G006490;Peu06G018000;Peu06G025710;Peu09G003690;Peu01G014010;Peu19G008140;Peu17G004280;Peu15G007100;Peu14G003160;Peu01G003970
Molecular Function: proton transmembrane transporter activity (GO:0015078);	25	Peu07G006710;Peu18G005060;Peu09G012320;Peu04G015410;Peu04G015470;Peu06G021960;Peu10G019300;Peu18G005050;Peu06G024190;Peu18G002160;Peu06G021970;Peu19G004750;Peu14G015760;Peu02G007350;NewGene_1557;Peu02G002410;Peu01G028990;Peu01G032910;NewGene_1244;Peu05G020800;Peu08G003590;Peu09G012710;Peu11G007990;Peu09G012630;Peu04G015140
Molecular Function: protoheme IX farnesyltransferase activity (GO:0008495);	1	Peu02G019770
Molecular Function: protochlorophyllide reductase activity (GO:0016630);	3	Peu01G036870;Peu11G010350;Peu13G012770
Molecular Function: protein-ribulosamine 3-kinase activity (GO:0102193);	1	Peu02G013580
Molecular Function: protein-N-terminal glutamine amidohydrolase activity (GO:0070773);	1	Peu06G004280
Molecular Function: protein-N-terminal asparagine amidohydrolase activity (GO:0008418);	2	Peu09G003460;Peu06G004280
Molecular Function: protein-membrane adaptor activity (GO:0043495);	2	Peu08G000590;Peu09G001170
Molecular Function: protein-macromolecule adaptor activity (GO:0030674);	16	Peu06G009380;Peu01G011130;Peu02G017230;Peu15G003570;Peu05G006670;Peu10G009130;Peu08G012410;Peu01G029990;Peu03G009170;Peu07G010200;Peu02G019380;Peu13G005420;Peu07G008670;Peu14G013430;Peu05G005240;Peu12G003720
Molecular Function: protein-lysine N-methyltransferase activity (GO:0016279);	9	Peu02G007980;Peu06G016380;Peu06G009950;Peu15G006740;Peu04G006650;Peu16G013860;Peu17G005290;Peu04G013140;Peu16G005520
Molecular Function: protein-L-isoaspartate (D-aspartate) O-methyltransferase activity (GO:0004719);	2	Peu15G009000;Peu12G008160
Molecular Function: protein-disulfide reductase activity (GO:0047134);	21	Peu01G000870;Peu02G006530;Peu07G003060;Peu17G006840;Peu16G005130;Peu11G002000;Peu05G004260;Peu13G012440;Peu07G001630;Peu10G020000;Peu02G001420;Peu01G013830;Peu04G002250;Peu05G016490;Peu07G008020;Peu19G009430;Peu08G002880;Peu01G037940;Peu11G010150;Peu05G021710;Peu01G020660
Molecular Function: protein-cysteine S-palmitoyltransferase activity (GO:0019706);	41	Peu14G012280;Peu10G020050;Peu01G029250;Peu15G010400;Peu07G008450;Peu02G013070;Peu02G000570;Peu01G005660;Peu03G014290;Peu10G014570;Peu05G006820;Peu12G009340;Peu09G004100;Peu05G002930;Peu07G007690;Peu07G005870;Peu06G002330;Peu16G001680;NewGene_352;Peu01G009960;Peu01G025990;Peu14G004770;Peu14G007790;Peu16G002190;Peu17G004650;Peu10G001530;Peu03G010250;Peu08G007790;Peu05G017150;Peu16G009720;Peu18G0117…
Molecular Function: protein-containing complex binding (GO:0044877);	22	Peu10G013190;Peu02G017230;Peu02G001160;Peu01G040190;Peu06G005020;Peu04G003440;Peu14G012890;Peu17G001300;Peu03G013930;Peu04G018560;Peu12G003680;Peu06G010210;Peu14G000200;Peu11G001550;Peu11G003760;Peu07G004830;Peu09G008870;Peu07G011760;Peu01G026180;Peu06G022660;Peu04G002610;Peu01G024950
Molecular Function: protein-arginine omega-N symmetric methyltransferase activity (GO:0035243);	2	Peu17G006870;Peu01G028370
Molecular Function: protein-arginine omega-N monomethyltransferase activity (GO:0035241);	1	Peu18G007610
Molecular Function: protein-arginine omega-N asymmetric methyltransferase activity (GO:0035242);	1	Peu18G007610
Molecular Function: protein-arginine N-methyltransferase activity (GO:0016274);	10	Peu06G026230;Peu18G007070;Peu10G001360;Peu07G000020;Peu14G001010;Peu06G026280;Peu03G006610;Peu08G020620;Peu01G002520;Peu06G013240
Molecular Function: protein-arginine deiminase activity (GO:0004668);	1	Peu15G005920
Molecular Function: protein tyrosine/serine/threonine phosphatase activity (GO:0008138);	25	Peu19G004980;Peu10G018720;Peu08G004150;Peu04G004500;Peu01G013410;Peu08G002320;Peu02G012100;Peu14G003110;Peu10G003050;Peu06G008440;Peu10G020570;Peu08G001590;Peu15G010640;Peu16G010880;Peu16G010890;Peu14G012900;Peu02G020250;Peu01G031820;Peu03G006940;Peu10G021180;Peu12G009600;Peu17G008050;Peu16G003050;Peu07G004380;Peu06G003220
Molecular Function: protein tyrosine phosphatase activity (GO:0004725);	32	Peu13G007790;Peu16G003050;Peu09G014510;Peu16G010890;Peu16G010880;Peu08G002090;Peu14G012900;Peu14G003110;Peu04G000190;Peu02G012100;Peu01G013410;Peu15G010640;Peu06G008440;Peu10G020700;Peu08G004150;Peu13G011020;Peu12G009600;Peu03G006940;Peu06G003220;Peu07G004380;Peu17G008050;Peu04G017310;Peu09G010090;Peu06G010840;Peu02G020250;Peu19G008740;Peu14G012750;Peu01G027330;Peu11G001250;Peu02G016220;Peu02G020…
Molecular Function: protein tyrosine kinase activity (GO:0004713);	10	Peu06G018550;Peu11G013550;Peu16G001060;Peu07G014000;Peu04G004200;Peu17G002330;Peu07G012380;Peu16G005140;Peu02G018320;Peu07G002880
Molecular Function: protein transmembrane transporter activity (GO:0008320);	24	Peu02G004850;Peu11G009680;Peu04G000790;Peu07G000010;Peu09G008130;Peu15G009990;Peu05G003740;Peu13G003440;Peu03G002940;Peu11G007550;Peu17G010560;Peu17G004680;Peu01G029580;Peu11G009620;Peu11G009140;Peu14G000170;Peu12G008940;Peu01G018100;Peu02G022270;Peu02G003400;Peu15G000050;Peu06G004970;Peu04G005840;Peu05G019710
Molecular Function: protein tag (GO:0031386);	20	Peu05G007640;Peu01G002090;Peu14G008730;Peu10G019740;Peu05G017410;Peu16G006730;Peu04G019450;Peu15G000640;Peu12G000670;Peu16G012550;Peu02G020360;Peu15G011240;Peu12G010270;Peu08G003150;Peu04G017970;Peu14G012670;Peu02G020370;Peu05G000930;Peu02G013500;Peu04G001570
Molecular Function: protein serine/threonine/tyrosine kinase activity (GO:0004712);	1	Peu05G015310
Molecular Function: protein serine/threonine phosphatase inhibitor activity (GO:0004865);	2	Peu13G010950;Peu07G010520
Molecular Function: protein serine/threonine phosphatase activity (GO:0004722);	117	Peu08G005100;Peu19G002020;Peu08G017380;Peu01G022440;Peu10G004800;Peu06G022040;Peu08G012990;Peu02G016280;Peu10G019040;Peu18G011500;Peu01G026850;Peu10G001930;Peu08G010620;Peu09G004680;Peu05G008280;Peu13G007690;Peu09G007830;Peu19G005920;Peu13G004070;Peu18G013860;Peu03G014200;Peu16G007260;Peu12G011590;Peu08G003890;Peu10G013700;Peu02G016740;Peu10G016570;Peu06G015720;Peu13G001110;Peu10G011020;Peu02G008…
Molecular Function: protein serine/threonine kinase activity (GO:0004674);	648	Peu02G011620;Peu02G006340;Peu02G005700;Peu14G007560;Peu11G000600;Peu03G018330;Peu18G007520;Peu02G004460;Peu09G015150;Peu06G011380;Peu03G016780;Peu06G009780;Peu03G016200;Peu11G010960;Peu11G013250;Peu02G009940;Peu01G037430;Peu03G018380;Peu06G005810;Peu04G005160;Peu12G002380;Peu16G010010;Peu11G002350;Peu01G039170;Peu17G011780;Peu13G007770;Peu10G002050;Peu06G010470;Peu04G010870;Peu02G007940;Peu15G002…
Molecular Function: protein serine/threonine kinase activator activity (GO:0043539);	5	Peu19G006260;Peu03G004870;Peu02G020100;Peu16G000940;Peu10G002400
Molecular Function: protein self-association (GO:0043621);	35	Peu05G015640;Peu08G005240;Peu12G009290;Peu15G000530;Peu13G000280;Peu05G020770;NewGene_792;Peu02G007480;Peu09G014600;Peu09G005810;Peu05G000290;Peu10G004790;Peu07G010750;Peu01G017170;Peu06G008220;Peu10G017310;Peu12G002460;Peu09G004840;Peu09G014590;Peu15G010310;Peu12G000840;Peu08G012360;Peu01G021810;Peu03G009340;Peu16G010790;Peu09G010460;Peu10G015510;Peu02G002440;Peu08G010890;Peu01G008950;Peu06G0106…
Molecular Function: protein prenyltransferase activity (GO:0008318);	3	Peu06G021320;Peu13G004160;Peu07G012620
Molecular Function: protein phosphatase regulator activity (GO:0019888);	27	Peu15G008270;Peu14G007150;Peu08G011680;Peu03G002250;Peu10G016260;Peu16G009540;Peu01G018020;Peu05G005150;Peu10G011590;Peu04G019440;Peu19G002150;Peu19G005690;Peu08G006240;Peu06G020370;Peu16G007100;Peu18G005020;Peu17G005460;Peu06G009130;Peu06G021870;Peu01G012300;Peu09G002740;Peu02G020500;Peu02G020480;Peu06G023330;Peu03G008050;Peu13G010950;Peu16G012200
Molecular Function: protein phosphatase inhibitor activity (GO:0004864);	45	Peu03G007730;Peu04G002370;Peu11G001660;Peu17G009100;Peu10G000030;Peu15G001770;Peu01G037050;Peu02G014990;Peu11G001690;Peu08G019940;Peu11G010580;Peu06G021810;Peu10G014800;Peu12G001900;Peu08G006240;Peu08G019990;Peu13G012330;Peu08G019970;Peu11G001710;Peu10G008860;Peu11G001720;Peu08G019900;Peu06G009130;Peu16G012200;Peu03G008050;Peu11G001730;Peu08G020000;Peu14G007150;Peu11G001740;Peu10G016260;Peu10G000…
Molecular Function: protein phosphatase binding (GO:0019903);	4	Peu04G019440;Peu07G010750;Peu09G002740;Peu01G020640
Molecular Function: protein phosphatase activator activity (GO:0072542);	10	Peu14G012570;Peu04G016570;Peu10G005320;Peu18G002890;Peu06G010800;Peu08G015710;Peu09G013790;Peu10G005310;Peu08G015720;Peu18G007850
Molecular Function: protein phosphatase 2A binding (GO:0051721);	2	Peu07G010750;Peu12G001350
Molecular Function: protein phosphatase 1 binding (GO:0008157);	4	Peu08G011680;Peu16G007100;Peu06G020370;Peu05G005150
Molecular Function: protein N-acetylglucosaminyltransferase activity (GO:0016262);	1	Peu19G002550
Molecular Function: protein methyltransferase activity (GO:0008276);	9	Peu03G004750;Peu11G009800;Peu01G006010;Peu03G013990;Peu01G015870;Peu09G007440;Peu04G006650;Peu02G007980;Peu03G019210
Molecular Function: protein methylesterase activity (GO:0051723);	2	Peu19G007510;Peu13G009350
Molecular Function: protein kinase regulator activity (GO:0019887);	13	Peu12G008800;Peu05G002130;Peu01G012940;Peu01G027990;Peu08G019170;Peu19G001440;Peu15G000030;Peu02G012370;Peu12G000060;Peu19G002460;Peu03G007400;Peu15G009760;Peu14G003580
Molecular Function: protein kinase inhibitor activity (GO:0004860);	1	Peu01G027170
Molecular Function: protein kinase C binding (GO:0005080);	1	Peu12G003710
Molecular Function: protein kinase binding (GO:0019901);	45	Peu02G008720;Peu13G011740;Peu04G019910;Peu08G019170;Peu03G010370;Peu09G001570;Peu19G001440;Peu14G003480;Peu02G004750;Peu12G010320;Peu10G007070;Peu07G006240;Peu19G009240;Peu10G012500;Peu19G010580;Peu15G011280;Peu05G021380;Peu02G012720;Peu07G012130;Peu19G002460;Peu05G018380;Peu08G014220;Peu13G002070;Peu02G013120;Peu05G002390;Peu17G006920;Peu01G027170;Peu06G017300;Peu08G009620;Peu15G000030;Peu12G000…
Molecular Function: protein kinase activity (GO:0004672);	681	Peu17G002090;Peu17G010090;Peu10G011030;Peu04G019540;Peu01G021380;Peu11G009820;Peu19G001290;Peu15G003950;Peu04G000940;Peu02G013340;Peu06G012360;Peu05G022920;Peu19G011180;Peu01G031840;Peu05G001190;Peu05G007510;Peu07G004270;Peu09G007490;Peu18G000200;Peu04G014710;Peu01G006000;Peu03G010450;Peu04G007990;Peu12G007140;Peu17G000580;Peu04G005070;Peu09G015220;Peu09G014190;Peu06G022460;Peu05G005030;Peu18G007…
Molecular Function: protein kinase activator activity (GO:0030295);	2	Peu02G015830;Peu15G000430
Molecular Function: protein kinase A regulatory subunit binding (GO:0034237);	1	Peu11G004740
Molecular Function: protein homodimerization activity (GO:0042803);	48	Peu08G005760;Peu02G008040;Peu01G011690;Peu04G006910;Peu05G002700;Peu01G012300;Peu02G005420;Peu07G010390;Peu13G010790;Peu11G007610;Peu17G007420;Peu17G008210;Peu15G001130;Peu01G005230;Peu04G011260;Peu10G016260;Peu13G000050;Peu09G012660;Peu01G021950;Peu14G007150;Peu12G006750;Peu16G012200;Peu05G015040;Peu03G008050;Peu03G018790;Peu10G013240;Peu17G005790;Peu08G008970;Peu06G009130;Peu12G008010;Peu03G014…
Molecular Function: protein histidine phosphatase activity (GO:0101006);	1	Peu01G004610
Molecular Function: protein histidine kinase binding (GO:0043424);	19	Peu10G020920;Peu01G009820;Peu14G010700;Peu03G002080;Peu17G006930;Peu04G017270;Peu05G002870;Peu10G012500;Peu15G000680;Peu06G022330;Peu03G010370;Peu01G040750;Peu10G007070;Peu08G014220;Peu17G006920;Peu13G002590;Peu01G017060;Peu08G009620;Peu01G040760
Molecular Function: protein histidine kinase activity (GO:0004673);	3	Peu06G025400;Peu10G004790;Peu18G000900
Molecular Function: protein heterodimerization activity (GO:0046982);	116	Peu02G002560;Peu18G002690;Peu12G011990;Peu11G011250;Peu02G004140;Peu07G007710;Peu15G005250;Peu01G014660;Peu05G005420;Peu13G002620;Peu08G002450;Peu14G013690;Peu05G002920;Peu07G001210;Peu07G001300;Peu01G009030;Peu14G007100;Peu14G010260;Peu16G000590;Peu07G010680;Peu01G004560;Peu05G006460;Peu12G008950;Peu06G007050;Peu17G010570;Peu17G008600;Peu07G010040;Peu10G018990;Peu08G002430;Peu05G007490;Peu05G019…
Molecular Function: protein geranylgeranyltransferase activity (GO:0004661);	2	Peu08G004540;Peu10G018260
Molecular Function: protein folding chaperone (GO:0044183);	26	Peu08G004560;Peu12G001230;Peu09G008440;Peu01G007270;Peu13G001590;Peu06G006830;Peu08G004500;Peu13G011870;Peu08G013410;Peu10G018230;Peu03G000370;Peu03G016290;Peu01G003530;Peu10G018240;Peu01G003520;Peu04G020420;Peu08G004550;Peu10G018300;Peu11G000800;Peu01G023560;Peu18G013730;Peu09G006100;Peu18G007100;Peu01G021990;Peu03G012890;Peu01G025840
Molecular Function: protein farnesyltransferase activity (GO:0004660);	1	Peu17G006410
Molecular Function: protein domain specific binding (GO:0019904);	3	Peu10G015070;Peu18G003210;Peu01G021950
Molecular Function: protein disulfide oxidoreductase activity (GO:0015035);	86	Peu10G021600;Peu01G039360;Peu10G009000;Peu08G001200;Peu12G003440;Peu17G001250;Peu14G010420;Peu01G005080;Peu04G011630;Peu04G003830;Peu02G008160;Peu04G003210;Peu12G007490;Peu08G019680;Peu05G021440;Peu10G020000;Peu13G012440;Peu03G005250;Peu15G003240;Peu16G005870;Peu03G012730;Peu02G018550;Peu17G007250;Peu14G011150;Peu14G010400;Peu01G037940;Peu08G019600;Peu10G001620;Peu03G017440;Peu05G021710;Peu07G003…
Molecular Function: protein disulfide isomerase activity (GO:0003756);	18	Peu01G038740;Peu11G011980;Peu04G002250;Peu13G005010;Peu11G002000;Peu01G004080;Peu08G003240;Peu05G015760;Peu02G017390;Peu02G007300;Peu01G037940;Peu09G001610;Peu14G012840;Peu09G010460;Peu14G009410;Peu19G003240;Peu01G016050;Peu09G002620
Molecular Function: protein dimerization activity (GO:0046983);	457	Peu18G012200;Peu11G004220;Peu17G002660;Peu03G006400;Peu02G015900;Peu05G005310;Peu15G004390;Peu15G007850;Peu12G009980;Peu08G007450;Peu02G006830;Peu01G021950;Peu14G000890;Peu01G033770;Peu12G011620;Peu09G006330;Peu14G005180;Peu14G001580;Peu08G008830;Peu02G021120;Peu03G009220;Peu14G004490;Peu09G001720;Peu02G015230;Peu04G009650;Peu16G011710;Peu04G004420;NewGene_2188;Peu05G007180;Peu16G007740;Peu10G016…
Molecular Function: protein deglycase activity (GO:0036524);	1	Peu09G010330
Molecular Function: protein deacetylase activity (GO:0033558);	2	Peu09G014750;Peu07G010750
Molecular Function: protein C-terminus binding (GO:0008022);	3	Peu15G002460;Peu19G002190;Peu13G004230
Molecular Function: protein C-terminal S-isoprenylcysteine carboxyl O-methyltransferase activity (GO:0004671);	4	Peu01G022210;Peu09G004430;Peu05G007030;Peu07G008160
Molecular Function: protein binding (GO:0005515);	974	Peu16G002540;Peu17G006530;Peu13G005650;Peu13G010420;Peu01G008920;Peu11G008540;Peu19G009580;Peu14G006020;Peu09G013270;Peu16G000080;Peu04G018870;Peu03G017810;Peu05G016930;Peu03G018120;Peu10G001260;Peu12G009290;Peu01G025430;Peu08G000320;Peu04G003420;Peu03G009060;Peu04G002500;Peu10G015880;Peu19G010600;Peu05G000620;Peu06G005020;Peu05G008560;Peu05G003710;Peu01G037710;Peu16G007770;Peu17G004910;Peu16G012…
Molecular Function: protein ADP-ribosylase activity (GO:1990404);	2	Peu04G017100;Peu14G009860
Molecular Function: proteasome-activating ATPase activity (GO:0036402);	4	Peu06G002410;Peu14G016350;Peu02G022810;Peu16G002320
Molecular Function: proteasome binding (GO:0070628);	11	Peu14G002080;Peu11G014370;Peu08G010310;Peu04G001600;Peu02G011390;Peu18G011970;Peu06G005020;Peu06G006760;Peu14G012890;Peu01G041240;Peu02G001160
Molecular Function: protease binding (GO:0002020);	1	Peu06G005020
Molecular Function: prostaglandin-E2 9-reductase activity (GO:0050221);	1	Peu02G013880
Molecular Function: prostaglandin-E synthase activity (GO:0050220);	3	Peu05G021440;Peu15G003240;Peu12G003440
Molecular Function: proline-tRNA ligase activity (GO:0004827);	4	Peu17G012050;Peu14G008480;Peu02G016470;Peu04G006430
Molecular Function: proline dehydrogenase activity (GO:0004657);	2	Peu17G009390;Peu04G008890
Molecular Function: primary miRNA binding (GO:0070878);	1	Peu01G040340
Molecular Function: primary amine oxidase activity (GO:0008131);	9	Peu12G007600;Peu08G013210;Peu01G010070;Peu10G008260;Peu10G004640;Peu10G008240;Peu01G010060;Peu15G008580;Peu10G008250
Molecular Function: primary active transmembrane transporter activity (GO:0015399);	7	NewGene_1557;Peu16G000800;Peu02G003400;Peu01G018100;Peu13G011680;Peu05G019710;Peu13G011700
Molecular Function: preprotein binding (GO:0070678);	1	Peu03G010060
Molecular Function: prephenate dehydrogenase (NADP+) activity (GO:0004665);	4	Peu06G005260;Peu01G018450;Peu03G001930;Peu08G006330
Molecular Function: prephenate dehydrogenase (NAD+) activity (GO:0008977);	4	Peu06G005260;Peu01G018450;Peu03G001930;Peu08G006330
Molecular Function: prephenate dehydratase activity (GO:0004664);	5	Peu08G017100;Peu11G000380;Peu04G017490;Peu09G014680;Peu04G000850
Molecular Function: prenyltransferase activity (GO:0004659);	6	Peu17G010660;Peu07G002770;Peu15G003820;Peu10G012620;Peu04G007460;Peu17G003320
Molecular Function: prenylcysteine oxidase activity (GO:0001735);	2	Peu07G010490;Peu07G010500
Molecular Function: pre-mRNA intronic binding (GO:0097157);	1	Peu03G002040
Molecular Function: pre-mRNA branch point binding (GO:0045131);	2	Peu03G009460;Peu01G010830
Molecular Function: pre-mRNA binding (GO:0036002);	1	Peu09G005020
Molecular Function: pre-mRNA 5'-splice site binding (GO:0030627);	1	Peu03G005070
Molecular Function: pre-mRNA 3'-splice site binding (GO:0030628);	8	Peu04G017570;Peu11G003420;Peu06G010300;Peu12G005410;Peu15G004450;Peu10G006500;Peu05G022820;Peu04G003110
Molecular Function: pre-miRNA binding (GO:0070883);	1	Peu01G040340
Molecular Function: P-P-bond-hydrolysis-driven protein transmembrane transporter activity (GO:0015450);	11	Peu03G014070;Peu05G019710;Peu02G003400;Peu01G005920;Peu15G009990;Peu01G018100;Peu12G008940;Peu17G004680;Peu01G029580;Peu14G008210;Peu02G016130
Molecular Function: potassium:proton antiporter activity (GO:0015386);	2	Peu10G003300;Peu10G009320
Molecular Function: potassium:chloride symporter activity (GO:0015379);	3	Peu10G021850;Peu08G001100;Peu11G007840
Molecular Function: potassium ion transmembrane transporter activity (GO:0015079);	30	Peu10G008730;Peu01G010570;Peu05G007580;Peu01G018750;Peu03G009730;Peu03G001500;Peu19G006200;Peu08G012820;Peu03G013300;Peu03G009720;Peu08G012810;Peu09G007870;Peu12G003120;Peu01G006780;Peu08G012240;Peu14G010250;Peu01G005640;Peu02G021510;Peu10G022060;Peu10G009310;NewGene_456;Peu15G002880;Peu07G007440;Peu10G008720;Peu01G010580;Peu14G011500;Peu03G011980;Peu13G007480;Peu03G001480;Peu01G005630
Molecular Function: potassium ion leak channel activity (GO:0022841);	9	Peu08G000270;Peu01G032230;Peu01G033450;Peu08G000260;Peu14G008580;Peu05G017760;Peu02G016530;Peu02G005340;Peu16G000690
Molecular Function: potassium ion binding (GO:0030955);	18	Peu01G000130;Peu12G002300;Peu10G022670;Peu12G001770;Peu01G026200;Peu12G001760;Peu10G020660;Peu03G007800;Peu06G010370;Peu01G012540;Peu13G005320;Peu10G007500;Peu08G000050;Peu08G013920;Peu09G008890;Peu08G002110;Peu19G002940;Peu03G019340
Molecular Function: potassium ion antiporter activity (GO:0022821);	2	Peu08G000740;Peu10G022060
Molecular Function: potassium channel activity (GO:0005267);	1	Peu11G005850
Molecular Function: porphobilinogen synthase activity (GO:0004655);	1	Peu02G007320
Molecular Function: polyubiquitin modification-dependent protein binding (GO:0031593);	19	Peu18G011520;Peu01G015040;Peu05G021920;Peu09G013330;Peu16G012280;Peu07G005580;Peu14G012510;Peu03G016530;Peu17G009800;Peu10G011430;Peu04G018840;Peu04G008290;Peu08G010310;Peu01G003250;Peu04G001600;Peu06G005020;Peu09G016160;Peu02G001160;Peu17G009310
Molecular Function: polysaccharide binding (GO:0030247);	89	Peu04G017830;Peu15G011770;Peu03G012540;Peu06G016760;Peu10G013200;Peu08G008160;Peu17G000630;Peu12G001720;Peu04G017900;Peu15G008200;NewGene_2449;Peu08G010750;Peu17G000600;Peu17G000530;Peu07G012470;Peu07G009870;Peu17G010140;Peu17G000640;Peu04G000520;Peu15G001580;Peu03G016460;Peu18G013660;Peu17G000580;Peu13G011420;Peu13G013550;Peu04G007990;Peu13G013560;Peu05G001450;Peu04G017860;Peu03G016490;Peu19G010…
Molecular Function: polyribonucleotide nucleotidyltransferase activity (GO:0004654);	3	Peu19G003680;Peu13G005670;Peu01G031690
Molecular Function: poly-pyrimidine tract binding (GO:0008187);	4	Peu10G006500;Peu04G003110;Peu10G016290;Peu11G003420
Molecular Function: polyprenyltransferase activity (GO:0002094);	5	Peu05G008100;Peu07G006430;Peu01G022940;Peu09G005410;Peu02G003510
Molecular Function: polynucleotide adenylyltransferase activity (GO:0004652);	4	Peu15G003780;Peu06G022290;Peu18G005200;Peu08G008740
Molecular Function: polynucleotide 5'-phosphatase activity (GO:0004651);	3	Peu06G008440;Peu16G010880;Peu16G010890
Molecular Function: polynucleotide 5'-hydroxyl-kinase activity (GO:0051731);	1	Peu12G006660
Molecular Function: polynucleotide 3'-phosphatase activity (GO:0046403);	1	Peu07G005670
Molecular Function: polygalacturonate 4-alpha-galacturonosyltransferase activity (GO:0047262);	22	Peu17G008180;Peu04G018910;Peu15G006600;Peu16G013960;Peu04G010990;Peu19G010160;Peu05G019190;Peu08G000680;Peu01G037960;Peu06G010070;Peu02G022310;Peu12G005380;Peu17G009220;Peu02G003920;Peu02G013400;Peu14G011230;Peu16G000170;Peu11G011360;Peu13G013130;Peu04G009460;Peu14G005160;Peu06G000110
Molecular Function: polygalacturonase inhibitor activity (GO:0090353);	3	Peu16G004200;Peu16G004180;Peu06G004890
Molecular Function: polygalacturonase activity (GO:0004650);	76	Peu10G022040;Peu02G016450;Peu16G004320;Peu07G014010;Peu08G020060;Peu03G006420;Peu03G006500;Peu10G000670;Peu10G004330;Peu05G000520;Peu08G020080;Peu18G002340;Peu09G004740;Peu17G000370;Peu08G016520;Peu19G007050;Peu03G012470;Peu10G004490;Peu06G012340;Peu01G018230;Peu10G013740;Peu10G000520;Peu10G015720;Peu08G000750;Peu19G007040;Peu03G012480;Peu06G023940;Peu14G008450;Peu09G016380;Peu10G015710;Peu03G006…
Molecular Function: polyamine oxidase activity (GO:0046592);	5	Peu05G018180;Peu06G013440;Peu09G006560;Peu04G006180;Peu01G023940
Molecular Function: polyamine binding (GO:0019808);	1	Peu03G009250
Molecular Function: poly(U)-specific exoribonuclease activity, producing 3' uridine cyclic phosphate ends (GO:1990838);	1	Peu15G011250
Molecular Function: poly(U) RNA binding (GO:0008266);	6	Peu10G016290;Peu02G005660;Peu14G001530;Peu01G027440;Peu02G011050;Peu05G017390
Molecular Function: poly(ADP-ribose) glycohydrolase activity (GO:0004649);	2	Peu17G000180;Peu07G014160
Molecular Function: poly(A)-specific ribonuclease activity (GO:0004535);	18	Peu06G024850;Peu04G018410;Peu18G003080;Peu03G016500;Peu19G002970;Peu18G003100;Peu01G031860;Peu16G006370;Peu06G019620;Peu18G003090;Peu01G003280;Peu03G016050;Peu04G018420;Peu18G003350;Peu06G017850;Peu18G001670;Peu09G015770;Peu01G003830
Molecular Function: poly(A) binding (GO:0008143);	9	Peu14G001530;Peu12G012760;Peu01G027440;Peu02G011050;Peu02G005660;Peu09G007000;Peu01G024400;Peu06G006840;Peu05G017390
Molecular Function: phytol kinase activity (GO:0010276);	1	Peu08G002280
Molecular Function: phytoene dehydrogenase activity (GO:0016166);	2	Peu14G011880;Peu02G021330
Molecular Function: phytochrome binding (GO:0010313);	2	Peu01G011130;Peu03G009170
Molecular Function: phytanoyl-CoA dioxygenase activity (GO:0048244);	1	Peu08G011270
Molecular Function: photoreceptor activity (GO:0009881);	4	Peu10G013240;Peu08G008970;Peu13G000050;Peu07G010390
Molecular Function: phosphotransferase activity, nitrogenous group as acceptor (GO:0016775);	1	Peu10G004790
Molecular Function: phosphotransferase activity, for other substituted phosphate groups (GO:0016780);	4	Peu10G012160;Peu11G005980;Peu08G009420;Peu04G001290
Molecular Function: phosphotransferase activity, alcohol group as acceptor (GO:0016773);	44	Peu03G001960;Peu18G009730;Peu12G011680;Peu15G000680;Peu01G020000;Peu04G007670;Peu19G001540;Peu14G010690;Peu04G014440;Peu06G000220;Peu04G001770;Peu02G011620;Peu17G001890;Peu05G013870;Peu04G007380;Peu09G012400;Peu08G009620;Peu09G011590;Peu15G001480;Peu02G023350;Peu19G007900;Peu19G007890;Peu06G000360;Peu10G012500;Peu19G000120;Peu10G004790;Peu01G021380;Peu14G002500;Peu15G012780;Peu10G005020;Peu13G007…
Molecular Function: phosphoserine phosphatase activity (GO:0004647);	1	Peu12G005830
Molecular Function: phosphorus-oxygen lyase activity (GO:0016849);	2	Peu15G000580;Peu03G001480
Molecular Function: phosphoric ester hydrolase activity (GO:0042578);	23	Peu01G004610;Peu11G010540;Peu06G012080;Peu06G000050;Peu16G000090;Peu13G010380;Peu08G007960;Peu01G025670;Peu09G012240;Peu03G006120;Peu04G002390;Peu03G007590;Peu06G000360;Peu13G012140;Peu05G004720;Peu13G004380;Peu19G008110;Peu04G004500;NewGene_2021;Peu01G014260;Peu18G006840;Peu11G002950;Peu13G012740
Molecular Function: phosphoric diester hydrolase activity (GO:0008081);	17	Peu09G010270;Peu05G011340;Peu01G033080;Peu04G013430;Peu05G011260;Peu15G006240;NewGene_2554;Peu13G009160;Peu01G029230;Peu17G004590;Peu01G005130;Peu04G015960;Peu07G004110;Peu11G012410;Peu07G004040;Peu09G013200;Peu17G008740
Molecular Function: phosphoribulokinase activity (GO:0008974);	2	Peu03G008710;Peu01G011500
Molecular Function: phosphoribosylglycinamide formyltransferase activity (GO:0004644);	1	Peu12G009790
Molecular Function: phosphoribosylformylglycinamidine synthase activity (GO:0004642);	2	Peu10G017730;Peu08G004910
Molecular Function: phosphoribosylformylglycinamidine cyclo-ligase activity (GO:0004641);	2	Peu02G017420;Peu14G009430
Molecular Function: phosphoribosyl-ATP diphosphatase activity (GO:0004636);	1	Peu01G035780
Molecular Function: phosphoribosylanthranilate isomerase activity (GO:0004640);	2	Peu08G005870;Peu12G012810
Molecular Function: phosphoribosyl-AMP cyclohydrolase activity (GO:0004635);	1	Peu01G035780
Molecular Function: phosphoribosylaminoimidazolesuccinocarboxamide synthase activity (GO:0004639);	1	Peu17G003370
Molecular Function: phosphoribosylaminoimidazolecarboxamide formyltransferase activity (GO:0004643);	2	Peu08G011020;Peu10G010460
Molecular Function: phosphoribosylaminoimidazole carboxylase activity (GO:0004638);	2	Peu19G001580;Peu13G003880
Molecular Function: phosphoribosylamine-glycine ligase activity (GO:0004637);	2	Peu04G020470;Peu14G009430
Molecular Function: phosphorelay sensor kinase activity (GO:0000155);	21	Peu02G017640;Peu14G009300;Peu05G009020;Peu10G009490;Peu19G001710;Peu13G003940;Peu10G013240;Peu08G008970;Peu07G005530;Peu13G000050;Peu14G013320;Peu08G011980;Peu10G007000;Peu08G014290;Peu14G009270;Peu06G025400;Peu03G002070;Peu03G015170;Peu01G018610;Peu18G000900;Peu13G000890
Molecular Function: phosphorelay response regulator activity (GO:0000156);	1	Peu01G004610
Molecular Function: phosphopyruvate hydratase activity (GO:0004634);	7	Peu12G011320;Peu15G005970;Peu12G004250;Peu09G004960;Peu06G010310;Peu15G012430;Peu01G022630
Molecular Function: phosphoprotein phosphatase activity (GO:0004721);	40	Peu04G004500;Peu01G034880;Peu08G016710;Peu01G008270;Peu16G005360;Peu06G018780;Peu15G007310;Peu01G007450;Peu05G010270;Peu10G016690;Peu03G000770;Peu12G006640;Peu09G003300;Peu08G014490;Peu10G021660;Peu01G004610;Peu06G009950;Peu14G002870;Peu01G000690;Peu10G022630;Peu11G008640;Peu10G004010;Peu10G002310;Peu04G010050;Peu13G001340;Peu16G011510;Peu11G008040;Peu08G000130;Peu01G032810;Peu03G018900;Peu11G007…
Molecular Function: phosphoprotein binding (GO:0051219);	2	Peu02G013120;Peu14G004790
Molecular Function: phosphopantothenoylcysteine decarboxylase activity (GO:0004633);	1	Peu15G009270
Molecular Function: phosphopantothenate--cysteine ligase activity (GO:0004632);	2	Peu05G014980;Peu02G008090
Molecular Function: phosphopantetheine binding (GO:0031177);	3	Peu05G003140;Peu18G004040;Peu06G020660
Molecular Function: phospho-N-acetylmuramoyl-pentapeptide-transferase activity (GO:0008963);	3	Peu06G003750;Peu16G003600;Peu11G005980
Molecular Function: phosphomevalonate kinase activity (GO:0004631);	2	Peu01G011680;Peu03G008610
Molecular Function: phosphomethylpyrimidine kinase activity (GO:0008972);	1	Peu03G000910
Molecular Function: phosphomannomutase activity (GO:0004615);	5	Peu14G005750;Peu08G003160;Peu14G005740;Peu10G019730;Peu08G011360
Molecular Function: phospholipid transporter activity (GO:0005548);	7	Peu07G001840;Peu03G006580;Peu01G013790;Peu12G012080;Peu02G021270;Peu15G013130;Peu05G009760
Molecular Function: phospholipid scramblase activity (GO:0017128);	1	Peu15G008290
Molecular Function: phospholipid binding (GO:0005543);	42	Peu08G004640;Peu05G016940;Peu14G012880;Peu08G002400;Peu02G003080;Peu10G015900;Peu01G003390;Peu01G035500;Peu01G021900;Peu05G016930;Peu14G003940;Peu10G020480;Peu04G019930;Peu17G010730;Peu02G006080;Peu10G010130;Peu16G000500;Peu08G017070;Peu07G002110;Peu08G011370;Peu02G007980;Peu06G000480;Peu10G009370;Peu10G015890;Peu18G010330;Peu14G012100;Peu08G005610;Peu10G003330;Peu10G000260;Peu02G021010;Peu19G006…
Molecular Function: phospholipase D activity (GO:0004630);	15	Peu05G008480;Peu08G020160;Peu13G001120;Peu03G002350;Peu01G017230;Peu10G000600;Peu06G024010;Peu03G000850;Peu01G009510;Peu05G021740;Peu02G001390;Peu14G005250;Peu18G012590;Peu07G005880;Peu03G002120
Molecular Function: phospholipase activity (GO:0004620);	22	Peu02G011400;Peu01G013290;Peu02G002420;Peu02G012190;Peu02G011430;Peu14G002100;Peu19G001820;Peu14G002090;Peu14G012040;Peu02G003980;Peu10G003710;Peu02G021060;Peu03G005130;Peu03G007100;Peu17G011430;Peu05G019150;Peu13G009330;Peu07G003750;Peu08G016890;Peu02G022150;Peu09G005980;Peu01G023920
Molecular Function: phospholipase A2 activity (GO:0004623);	6	Peu06G013270;Peu02G002420;Peu06G005990;Peu05G020790;Peu01G024940;Peu18G012680
Molecular Function: phospholipase A1 activity (GO:0008970);	12	Peu15G002200;Peu14G007160;Peu11G004580;Peu15G002190;Peu04G004330;Peu02G015010;Peu04G004320;Peu14G012040;Peu02G021060;Peu03G008960;Peu02G017350;Peu15G002180
Molecular Function: phosphoglycerate transmembrane transporter activity (GO:0015120);	2	Peu01G031640;Peu11G011620
Molecular Function: phosphoglycerate mutase activity (GO:0004619);	4	Peu06G009970;Peu02G008360;Peu05G014710;Peu05G005970
Molecular Function: phosphoglycerate kinase activity (GO:0004618);	5	Peu08G007150;Peu08G007140;Peu10G015210;Peu16G008150;Peu10G015220
Molecular Function: phosphoglycerate dehydrogenase activity (GO:0004617);	11	Peu02G014480;Peu01G027220;Peu14G001330;Peu09G009960;Peu02G010900;Peu14G006550;Peu02G023550;Peu04G014670;Peu10G022180;Peu08G000640;Peu09G011770
Molecular Function: phosphogluconate dehydrogenase (decarboxylating) activity (GO:0004616);	5	Peu04G009330;Peu01G008040;Peu03G012160;Peu08G009760;Peu17G009230
Molecular Function: phosphogluconate 2-dehydrogenase activity (GO:0008114);	1	Peu03G012160
Molecular Function: phosphoglucomutase activity (GO:0004614);	2	Peu15G012760;Peu12G011660
Molecular Function: phosphofructokinase activity (GO:0008443);	4	Peu04G000270;Peu06G000220;Peu11G001040;Peu06G002090
Molecular Function: phosphoethanolamine N-methyltransferase activity (GO:0000234);	2	Peu12G003520;Peu15G003310
Molecular Function: phosphoenolpyruvate:phosphate antiporter activity (GO:0015121);	1	Peu01G031640
Molecular Function: phosphoenolpyruvate carboxylase activity (GO:0008964);	7	Peu08G009810;Peu11G009390;NewGene_803;Peu01G035790;Peu14G011250;Peu10G011990;Peu02G019480
Molecular Function: phosphoenolpyruvate carboxykinase (ATP) activity (GO:0004612);	4	Peu02G009590;Peu13G007090;Peu13G007100;Peu07G001010
Molecular Function: phosphodiesterase I activity (GO:0004528);	4	Peu02G021230;Peu07G005670;Peu06G003740;Peu16G003590
Molecular Function: phosphoadenylyl-sulfate reductase (thioredoxin) activity (GO:0004604);	1	Peu04G000740
Molecular Function: phosphoacetylglucosamine mutase activity (GO:0004610);	1	Peu01G012680
Molecular Function: phosphatidylserine decarboxylase activity (GO:0004609);	3	Peu03G006780;Peu01G015000;Peu03G005320
Molecular Function: phosphatidyl-N-methylethanolamine N-methyltransferase activity (GO:0000773);	2	Peu03G016160;Peu01G003680
Molecular Function: phosphatidyl-N-dimethylethanolamine N-methyltransferase activity (GO:0080101);	2	Peu03G016160;Peu01G003680
Molecular Function: phosphatidylinositol-5-phosphate binding (GO:0010314);	1	Peu02G007980
Molecular Function: phosphatidylinositol-4-phosphate phosphatase activity (GO:0043812);	2	Peu16G011650;Peu05G008070
Molecular Function: phosphatidylinositol-4,5-bisphosphate binding (GO:0005546);	13	Peu02G011690;Peu10G010060;Peu06G010440;Peu08G011950;Peu19G006790;Peu08G012160;Peu02G020340;Peu18G002190;Peu10G009520;Peu06G005490;Peu05G013970;Peu18G013270;Peu06G024130
Molecular Function: phosphatidylinositol-4,5-bisphosphate 5-phosphatase activity (GO:0004439);	10	Peu10G022000;Peu02G004470;Peu07G009500;Peu05G018660;Peu02G012100;Peu02G005720;Peu14G002620;Peu01G013410;Peu08G012120;Peu05G005960
Molecular Function: phosphatidylinositol-3-phosphate binding (GO:0032266);	11	Peu05G001950;Peu13G001630;Peu08G005610;Peu06G020600;Peu18G004020;Peu02G022470;Peu14G010230;Peu19G006690;Peu02G018300;Peu18G010330;Peu10G021860
Molecular Function: phosphatidylinositol-3-phosphatase activity (GO:0004438);	1	Peu08G002090
Molecular Function: phosphatidylinositol-3,5-bisphosphate binding (GO:0080025);	7	Peu14G010230;Peu02G022470;Peu19G006690;Peu13G001630;Peu05G001950;Peu18G010330;Peu02G018300
Molecular Function: phosphatidylinositol-3,5-bisphosphate 5-phosphatase activity (GO:0043813);	1	Peu14G002620
Molecular Function: phosphatidylinositol-3,4,5-trisphosphate 5-phosphatase activity (GO:0034485);	8	Peu05G005960;Peu08G012120;Peu05G018660;Peu14G002620;Peu02G005720;Peu02G004470;Peu07G009500;Peu10G022000
Molecular Function: phosphatidylinositol-3,4,5-trisphosphate 3-phosphatase activity (GO:0016314);	3	Peu09G010090;Peu17G008050;Peu07G004380
Molecular Function: phosphatidylinositol transfer activity (GO:0008526);	8	Peu02G023560;Peu05G009760;Peu01G013790;Peu07G002350;Peu05G010070;Peu07G001840;Peu07G002360;Peu03G006580
Molecular Function: phosphatidylinositol phospholipase C activity (GO:0004435);	10	Peu01G023070;Peu08G005770;NewGene_887;Peu09G005490;Peu10G016730;Peu10G016720;Peu08G005780;Peu10G021470;Peu01G023080;Peu13G002670
Molecular Function: phosphatidylinositol phosphate kinase activity (GO:0016307);	5	Peu14G006840;Peu19G008830;Peu10G010390;Peu08G011070;Peu03G006210
Molecular Function: phosphatidylinositol phosphate binding (GO:1901981);	11	Peu08G005610;Peu03G013900;Peu12G007460;Peu10G020480;Peu19G006690;Peu04G019930;Peu18G010330;Peu01G006110;Peu02G007980;Peu08G002400;Peu09G001500
Molecular Function: phosphatidylinositol N-acetylglucosaminyltransferase activity (GO:0017176);	5	Peu06G003620;Peu06G024160;Peu16G003550;Peu03G006390;Peu01G013940
Molecular Function: phosphatidylinositol kinase activity (GO:0052742);	6	Peu04G014480;Peu05G004310;Peu08G009620;Peu10G012500;Peu15G000680;Peu12G006800
Molecular Function: phosphatidylinositol bisphosphate binding (GO:1902936);	2	Peu18G010330;Peu19G006690
Molecular Function: phosphatidylinositol binding (GO:0035091);	38	Peu16G006700;Peu02G006080;Peu08G017070;Peu04G019930;Peu01G016010;Peu11G005280;Peu06G024230;Peu04G014020;Peu01G035500;Peu05G016930;Peu10G020480;Peu01G018520;Peu05G016940;Peu06G012060;Peu11G009010;Peu02G003080;Peu08G002400;Peu01G003390;Peu04G005010;Peu03G013900;Peu11G009240;Peu19G010870;Peu15G008170;Peu05G009930;Peu05G020090;Peu19G006690;Peu03G004600;Peu09G001500;Peu03G016430;Peu01G006110;Peu08G005…
Molecular Function: phosphatidylethanolamine-sterol O-acyltransferase activity (GO:0080095);	1	Peu14G015960
Molecular Function: phosphatidylethanolamine N-methyltransferase activity (GO:0004608);	2	Peu03G016160;Peu01G003680
Molecular Function: phosphatidylethanolamine binding (GO:0008429);	3	Peu08G006580;Peu10G015890;Peu10G015900
Molecular Function: phosphatidylcholine-sterol O-acyltransferase activity (GO:0004607);	1	Peu14G015960
Molecular Function: phosphatidylcholine transporter activity (GO:0008525);	4	Peu03G006580;Peu07G001840;Peu05G009760;Peu01G013790
Molecular Function: phosphatidylcholine binding (GO:0031210);	2	Peu06G000660;Peu01G013860
Molecular Function: phosphatidic acid binding (GO:0070300);	6	Peu11G002170;Peu17G007850;Peu04G011750;Peu10G000260;Peu04G002050;Peu04G011820
Molecular Function: phosphatidate-sterol O-acyltransferase activity (GO:0080096);	1	Peu14G015960
Molecular Function: phosphatidate phosphatase activity (GO:0008195);	8	Peu10G010850;Peu06G020390;Peu16G007130;Peu08G010710;Peu04G007880;Peu10G010860;Peu14G001960;Peu17G010250
Molecular Function: phosphatidate cytidylyltransferase activity (GO:0004605);	2	Peu01G006240;Peu04G000040
Molecular Function: phosphate ion transmembrane transporter activity (GO:0015114);	2	Peu08G007650;Peu08G014740
Molecular Function: phosphatase regulator activity (GO:0019208);	9	Peu10G016260;Peu08G006240;Peu14G007150;Peu16G012200;Peu03G008050;Peu13G010950;Peu02G020480;Peu06G009130;Peu01G012300
Molecular Function: phosphatase inhibitor activity (GO:0019212);	9	Peu08G006240;Peu14G007150;Peu17G000850;Peu10G016260;Peu01G012300;Peu06G009130;Peu03G008050;Peu13G010950;Peu16G012200
Molecular Function: phosphatase binding (GO:0019902);	2	Peu01G020640;Peu07G010750
Molecular Function: phosphatase activity (GO:0016791);	34	Peu10G006060;Peu02G005470;Peu16G000090;Peu08G004860;Peu06G018910;Peu08G007960;Peu01G025670;Peu06G021840;Peu03G007590;Peu06G000360;Peu13G004380;Peu11G005780;Peu10G017820;Peu08G005810;Peu13G012740;Peu03G002260;Peu01G004610;Peu06G000050;Peu18G005000;Peu17G002940;Peu07G003600;Peu16G011190;Peu06G008820;Peu16G000410;Peu08G006560;Peu06G008600;Peu01G032350;Peu04G004500;Peu01G004520;Peu10G021620;Peu10G015…
Molecular Function: phosphatase activator activity (GO:0019211);	2	Peu05G014240;Peu02G008810
Molecular Function: pheophytinase activity (GO:0080124);	1	Peu09G006250
Molecular Function: phenylalanine-tRNA ligase activity (GO:0004826);	7	Peu11G014180;Peu13G010140;Peu09G011800;Peu18G007400;Peu04G014700;Peu18G007410;Peu13G005920
Molecular Function: phenylalanine ammonia-lyase activity (GO:0045548);	5	Peu06G011210;Peu10G019850;Peu08G003060;Peu16G008050;Peu10G019840
Molecular Function: peroxisome membrane targeting sequence binding (GO:0033328);	2	Peu01G013730;Peu03G006660
Molecular Function: peroxiredoxin activity (GO:0051920);	6	Peu08G008490;Peu13G009720;Peu16G006290;Peu18G008560;Peu06G019550;Peu06G012180
Molecular Function: peroxidase activity (GO:0004601);	122	Peu03G018620;Peu08G001770;Peu05G017190;Peu12G000290;Peu05G005470;Peu10G003620;Peu03G004650;Peu18G001190;Peu05G008780;Peu01G032050;Peu06G012160;Peu06G024080;Peu01G000980;Peu10G015500;Peu04G004030;Peu06G009410;Peu12G006900;Peu17G004690;Peu10G012240;Peu03G018610;Peu05G001900;Peu13G014110;Peu05G015780;Peu10G020990;Peu01G040200;Peu16G005070;Peu01G015950;Peu06G012180;Peu08G001750;Peu13G014090;Peu03G013…
Molecular Function: peptidyltransferase activity (GO:0000048);	1	Peu01G029970
Molecular Function: peptidyl-prolyl cis-trans isomerase activity (GO:0003755);	77	Peu15G012420;Peu19G001830;Peu16G010250;Peu12G010580;Peu05G010940;Peu09G010830;Peu05G007710;Peu02G016300;Peu05G022560;Peu02G012330;Peu12G003590;Peu02G004210;Peu03G017170;Peu16G009160;Peu09G013070;Peu03G014920;Peu02G010410;Peu01G005040;Peu02G022460;Peu01G002500;Peu05G006140;Peu04G013880;Peu10G001180;Peu09G014480;Peu14G003120;Peu01G024020;Peu14G003520;Peu02G001940;Peu01G032110;Peu02G008810;Peu09G005…
Molecular Function: peptidoglycan binding (GO:0042834);	2	Peu05G015590;Peu02G007550
Molecular Function: peptide-serine-N-acetyltransferase activity (GO:1990189);	1	Peu15G002690
Molecular Function: peptide-N4-(N-acetyl-beta-glucosaminyl)asparagine amidase activity (GO:0000224);	3	Peu13G003500;Peu13G003490;Peu13G003480
Molecular Function: peptide-methionine (S)-S-oxide reductase activity (GO:0008113);	5	Peu15G009100;Peu12G010330;Peu07G001170;Peu12G008230;Peu15G011290
Molecular Function: peptide-methionine (R)-S-oxide reductase activity (GO:0033743);	4	Peu08G017370;Peu01G025940;Peu11G009630;Peu09G008540
Molecular Function: peptide-lysine-N-acetyltransferase activity (GO:0061733);	1	Peu15G002690
Molecular Function: peptide:proton symporter activity (GO:0015333);	54	Peu18G003480;Peu17G012520;Peu13G010270;Peu18G003530;Peu06G008050;Peu11G010110;Peu19G007100;Peu07G003610;Peu06G022710;Peu02G011530;Peu05G020620;Peu18G003500;Peu01G002250;Peu10G011440;Peu12G006430;Peu16G002700;Peu16G010110;Peu13G010220;Peu12G007860;Peu02G023370;Peu10G006470;Peu04G005550;Peu05G000110;Peu16G010060;Peu01G022710;Peu05G020530;Peu12G006420;Peu09G005110;Peu13G010230;Peu14G002320;Peu16G011…
Molecular Function: peptide transmembrane transporter activity (GO:1904680);	59	Peu06G002650;Peu18G003490;Peu03G000040;Peu17G012510;Peu02G023340;Peu17G012490;Peu10G003430;Peu18G003520;Peu02G022550;Peu02G003400;Peu19G006120;Peu17G010560;Peu06G002660;Peu16G011000;Peu03G017380;Peu08G005130;Peu18G003540;Peu04G005140;Peu01G018100;Peu13G010280;Peu16G011010;Peu14G002320;Peu13G010230;Peu09G005110;Peu18G003550;Peu19G008070;Peu01G024720;Peu10G009260;Peu18G003560;Peu06G008090;Peu16G010…
Molecular Function: peptide receptor activity (GO:0001653);	3	Peu09G013330;Peu02G009530;Peu15G000580
Molecular Function: peptide N-acetyltransferase activity (GO:0034212);	1	Peu15G002690
Molecular Function: peptide deformylase activity (GO:0042586);	2	Peu01G031580;Peu01G014950
Molecular Function: peptide binding (GO:0042277);	7	Peu14G010690;Peu06G021270;Peu01G038830;Peu08G007960;Peu04G019290;Peu01G018550;Peu04G019300
Molecular Function: peptide alpha-N-acetyltransferase activity (GO:0004596);	5	Peu15G002690;Peu01G038670;Peu13G007150;Peu19G005450;Peu11G011920
Molecular Function: peptidase regulator activity (GO:0061134);	2	Peu12G007430;Peu11G012240
Molecular Function: peptidase inhibitor activity (GO:0030414);	2	Peu11G012240;Peu12G007430
Molecular Function: peptidase activity, acting on L-amino acid peptides (GO:0070011);	9	Peu08G002640;Peu14G003820;Peu06G021910;Peu14G012890;Peu15G009150;Peu10G005260;Peu05G008750;Peu18G002080;Peu08G000320
Molecular Function: peptidase activity (GO:0008233);	40	Peu06G022060;Peu13G004240;Peu13G004250;Peu01G021730;Peu08G005450;Peu14G012890;Peu10G005770;Peu08G000150;Peu02G008640;Peu14G002720;Peu19G001680;Peu03G005300;Peu15G009150;Peu18G005280;Peu14G006620;Peu04G007290;Peu05G002550;Peu18G002080;Peu15G004280;Peu10G005260;Peu18G000570;Peu05G008750;Peu10G009070;Peu03G005440;Peu04G021420;Peu08G002640;Peu08G015340;Peu01G015020;Peu06G022230;Peu08G000320;Peu02G014…
Molecular Function: peptidase activator activity (GO:0016504);	2	Peu01G041240;Peu11G014370
Molecular Function: pectinesterase inhibitor activity (GO:0046910);	56	Peu11G011540;Peu02G016860;Peu14G009090;Peu02G017800;Peu10G021970;Peu18G004820;Peu13G001200;Peu01G010930;Peu06G011990;Peu06G011980;Peu02G012900;Peu01G019060;Peu04G001140;Peu05G001570;Peu15G012090;Peu05G001580;Peu18G004840;Peu05G001560;Peu10G010010;Peu14G009080;Peu03G007560;Peu01G014130;Peu02G017810;Peu05G000670;Peu14G009760;Peu13G001220;Peu15G012120;Peu03G010980;Peu07G007490;Peu05G004510;Peu12G011…
Molecular Function: pectinesterase activity (GO:0030599);	87	Peu10G010010;Peu07G011020;Peu03G007560;Peu06G000650;Peu12G010190;Peu17G003660;Peu16G001620;Peu02G017810;Peu13G001220;Peu14G009090;Peu18G004820;Peu06G011980;Peu02G012900;Peu04G014820;Peu05G001580;Peu05G001570;Peu08G011160;Peu04G002440;Peu01G019030;Peu05G009500;Peu01G009140;Peu08G000790;Peu08G000800;Peu12G001510;Peu06G024290;Peu01G014140;Peu13G000730;Peu12G011080;Peu06G017750;Peu03G001270;Peu03G000…
Molecular Function: pectin acetylesterase activity (GO:0052793);	7	Peu14G008340;Peu15G013670;Peu04G021160;Peu12G012520;Peu05G000120;Peu13G000100;Peu04G021150
Molecular Function: pectate lyase activity (GO:0030570);	26	Peu11G008060;Peu08G015920;Peu04G000510;Peu06G020350;Peu16G007080;Peu01G030650;Peu03G018940;Peu08G002580;Peu08G012920;Peu05G004780;Peu01G000660;Peu11G000640;Peu03G015620;Peu15G006960;Peu01G033540;Peu17G006960;Peu01G004290;Peu15G009120;Peu08G004050;Peu10G005100;Peu06G010770;Peu14G014600;Peu04G010910;Peu12G008250;Peu10G020310;Peu02G021620
Molecular Function: passive transmembrane transporter activity (GO:0022803);	2	Peu14G005980;Peu05G008890
Molecular Function: pantothenate kinase activity (GO:0004594);	6	Peu15G008080;Peu04G019060;Peu08G016540;Peu10G004290;Peu10G005590;Peu12G007350
Molecular Function: pantoate-beta-alanine ligase activity (GO:0004592);	1	Peu02G021800
Molecular Function: palmitoyl-[acyl-carrier-protein] hydrolase activity (GO:0016296);	1	Peu10G011170
Molecular Function: palmitoyl-(protein) hydrolase activity (GO:0008474);	1	Peu06G012820
Molecular Function: palmitoyl hydrolase activity (GO:0098599);	4	Peu02G012130;Peu14G003140;Peu01G013400;Peu03G006950
Molecular Function: oxygen-dependent protoporphyrinogen oxidase activity (GO:0004729);	3	Peu01G029980;Peu02G016390;Peu14G008400
Molecular Function: oxygen evolving activity (GO:0010242);	2	Peu05G010590;Peu07G002990
Molecular Function: oxygen carrier activity (GO:0005344);	2	Peu09G011290;Peu09G011300
Molecular Function: oxygen binding (GO:0019825);	3	Peu09G011290;Peu06G023080;Peu09G011300
Molecular Function: oxoglutarate:malate antiporter activity (GO:0015367);	2	Peu03G019130;Peu01G000390
Molecular Function: oxoglutarate dehydrogenase (succinyl-transferring) activity (GO:0004591);	4	Peu10G018550;Peu08G004310;Peu10G018540;Peu10G018560
Molecular Function: oxo-acid-lyase activity (GO:0016833);	2	Peu09G006850;Peu01G024220
Molecular Function: oxidoreductase activity, oxidizing metal ions with flavin as acceptor (GO:0043783);	1	Peu17G001760
Molecular Function: oxidoreductase activity, oxidizing metal ions (GO:0016722);	2	Peu01G036640;Peu16G008010
Molecular Function: oxidoreductase activity, acting on the CH-OH group of donors, NAD or NADP as acceptor (GO:0016616);	46	Peu03G012400;Peu16G002030;Peu01G009500;Peu09G006960;Peu01G003790;Peu04G020710;Peu01G031880;Peu01G023210;Peu11G012700;Peu02G013110;Peu03G008240;Peu03G002660;Peu04G002150;Peu03G002620;Peu02G013090;Peu08G010360;Peu01G027140;Peu03G004510;Peu04G016380;Peu02G000420;Peu06G020720;Peu02G013370;Peu14G012980;Peu03G017340;Peu13G010030;Peu09G005990;Peu01G023430;Peu01G003750;Peu14G005130;Peu01G012140;Peu06G019…
Molecular Function: oxidoreductase activity, acting on the CH-NH2 group of donors, NAD or NADP as acceptor (GO:0016639);	1	Peu04G005860
Molecular Function: oxidoreductase activity, acting on the CH-CH group of donors, NAD or NADP as acceptor (GO:0016628);	10	Peu10G015080;Peu14G001050;Peu10G022510;Peu08G007180;Peu10G022500;Peu14G001060;Peu08G000310;Peu12G006170;Peu09G015410;Peu04G018070
Molecular Function: oxidoreductase activity, acting on the CH-CH group of donors, iron-sulfur protein as acceptor (GO:0016636);	2	Peu01G023190;Peu09G005630
Molecular Function: oxidoreductase activity, acting on the CH-CH group of donors (GO:0016627);	20	Peu10G000910;Peu11G014300;Peu10G021750;Peu01G025800;Peu10G021740;Peu14G001050;Peu10G021760;Peu14G008200;Peu08G004610;Peu14G001060;Peu15G003400;Peu10G018140;Peu08G000970;Peu06G010260;Peu08G000950;Peu08G020290;Peu15G008140;Peu10G022500;Peu01G041170;Peu08G000960
Molecular Function: oxidoreductase activity, acting on the aldehyde or oxo group of donors, NAD or NADP as acceptor (GO:0016620);	22	Peu15G009450;Peu15G007810;Peu05G005190;Peu15G006910;Peu03G005810;Peu08G015650;Peu08G006950;Peu06G017820;Peu01G014550;Peu18G011010;Peu02G016700;Peu12G007110;Peu10G013110;Peu02G019600;Peu14G011090;Peu18G001630;Peu12G007120;Peu05G022490;Peu01G023640;Peu01G037490;Peu18G008090;Peu02G000590
Molecular Function: oxidoreductase activity, acting on the aldehyde or oxo group of donors, disulfide as acceptor (GO:0016624);	3	Peu05G016340;Peu02G006690;Peu05G004730
Molecular Function: oxidoreductase activity, acting on single donors with incorporation of molecular oxygen, incorporation of two atoms of oxygen (GO:0016702);	34	NewGene_693;Peu12G004240;Peu18G003640;Peu17G007060;Peu05G005110;Peu14G014520;Peu09G006760;Peu05G002300;Peu10G008300;Peu01G024110;Peu13G005530;Peu10G005550;Peu03G005800;Peu13G001960;Peu13G001970;Peu06G022630;Peu01G020760;Peu11G004930;Peu03G015650;Peu04G012130;Peu01G014600;Peu19G009350;Peu18G003650;Peu01G001260;Peu04G004620;Peu15G005950;Peu01G001240;Peu17G003030;Peu09G003400;Peu08G015530;Peu19G0035…
Molecular Function: oxidoreductase activity, acting on single donors with incorporation of molecular oxygen (GO:0016701);	3	Peu19G000110;Peu04G013090;Peu04G013100
Molecular Function: oxidoreductase activity, acting on paired donors, with oxidation of a pair of donors resulting in the reduction of molecular oxygen to two molecules of water (GO:0016717);	10	Peu16G003910;Peu06G008890;Peu08G005880;Peu01G023120;Peu06G018280;Peu01G001070;Peu11G013070;Peu16G011610;Peu01G001050;Peu10G016630
Molecular Function: oxidoreductase activity, acting on paired donors, with incorporation or reduction of molecular oxygen, reduced flavin or flavoprotein as one donor, and incorporation of one atom of oxygen (GO:0016712);	1	Peu01G004190
Molecular Function: oxidoreductase activity, acting on paired donors, with incorporation or reduction of molecular oxygen, NAD(P)H as one donor, and incorporation of one atom of oxygen (GO:0016709);	125	Peu13G011860;Peu07G009380;Peu07G004570;Peu07G009050;Peu12G012040;Peu04G001360;Peu09G007230;Peu06G002600;Peu05G006120;Peu01G024880;Peu07G011710;Peu01G009680;Peu01G014620;Peu02G013290;Peu15G000560;Peu13G006530;Peu14G001150;Peu03G010140;Peu02G013300;Peu03G000340;Peu02G002340;Peu14G002480;Peu16G004230;Peu04G008940;Peu12G008080;Peu05G011680;Peu02G002320;Peu03G000440;Peu09G007240;Peu15G008950;Peu07G008…
Molecular Function: oxidoreductase activity, acting on paired donors, with incorporation or reduction of molecular oxygen (GO:0016705);	212	Peu15G009780;Peu02G011930;Peu12G011740;Peu09G004440;Peu17G013120;Peu04G008270;Peu11G008580;Peu06G010590;Peu17G008750;Peu14G002880;Peu13G014430;Peu01G009230;Peu06G001950;Peu07G008740;Peu06G007350;Peu03G014370;Peu15G013650;Peu02G001450;Peu10G012680;Peu09G007090;Peu18G006230;Peu09G009490;Peu14G002450;Peu12G011500;Peu12G003820;Peu01G031000;Peu02G010800;Peu10G014770;Peu05G002480;Peu10G020950;Peu13G014…
Molecular Function: oxidoreductase activity, acting on NAD(P)H, quinone or similar compound as acceptor (GO:0016655);	6	Peu07G010900;Peu02G006910;Peu05G016130;Peu10G010090;Peu13G014420;Peu19G011500
Molecular Function: oxidoreductase activity, acting on NAD(P)H, oxygen as acceptor (GO:0050664);	8	Peu02G003060;Peu09G011980;Peu09G011970;Peu09G011990;Peu05G020110;Peu11G014440;Peu04G014840;Peu15G011090
Molecular Function: oxidoreductase activity, acting on NAD(P)H (GO:0016651);	23	Peu14G015750;Peu09G011990;Peu05G021710;Peu04G014690;Peu01G037940;Peu04G014840;Peu05G020110;Peu08G002880;Peu01G013830;Peu09G011970;Peu02G001420;Peu09G011980;Peu04G002250;Peu02G003060;Peu10G020000;Peu07G001630;Peu11G014440;Peu07G003060;Peu17G006840;Peu09G011790;Peu01G000870;Peu11G002000;Peu16G005130
Molecular Function: oxidoreductase activity, acting on iron-sulfur proteins as donors (GO:0016730);	6	Peu01G022090;Peu09G004310;Peu03G010610;Peu01G009600;Peu01G016270;Peu01G032040
Molecular Function: oxidoreductase activity, acting on CH-OH group of donors (GO:0016614);	15	Peu02G023440;Peu08G007380;Peu06G019990;Peu10G014880;Peu10G022160;Peu10G022170;Peu13G007110;Peu03G002510;Peu10G014890;Peu06G019980;Peu05G000550;Peu08G000650;Peu12G011950;Peu01G009460;Peu01G018410
Molecular Function: oxidoreductase activity, acting on CH or CH2 groups, with an iron-sulfur protein as acceptor (GO:0052592);	1	Peu10G005930
Molecular Function: oxidoreductase activity, acting on a sulfur group of donors, NAD(P) as acceptor (GO:0016668);	14	Peu05G021710;Peu01G037940;Peu04G002250;Peu02G001420;Peu01G013830;Peu07G001630;Peu10G020000;Peu10G012910;Peu16G005130;Peu11G002000;Peu08G002880;Peu01G000870;Peu07G003060;Peu17G006840
Molecular Function: oxidoreductase activity, acting on a sulfur group of donors, disulfide as acceptor (GO:0016671);	24	Peu19G002890;Peu05G021710;Peu11G010150;Peu01G037940;Peu13G005370;Peu08G002880;Peu07G008020;Peu19G009430;Peu11G011980;Peu05G016490;Peu04G002250;Peu02G001420;Peu01G038740;Peu01G013830;Peu07G001630;Peu13G012440;Peu10G020000;Peu05G004260;Peu16G005130;Peu11G002000;Peu17G009640;Peu02G006530;Peu17G006840;Peu07G003060
Molecular Function: oxidoreductase activity, acting on a sulfur group of donors (GO:0016667);	16	Peu01G037940;Peu05G021710;Peu19G002890;Peu08G002880;Peu13G005370;Peu01G013830;Peu02G001420;Peu04G002250;Peu17G006840;Peu07G003060;Peu01G000870;Peu17G009640;Peu11G002000;Peu16G005130;Peu10G020000;Peu07G001630
Molecular Function: oxidoreductase activity (GO:0016491);	516	Peu08G004950;Peu11G013420;Peu01G022400;Peu06G019060;Peu06G023410;Peu13G005200;Peu16G008010;Peu04G011140;Peu11G013810;Peu01G018290;Peu01G029980;Peu01G040590;Peu16G010870;Peu14G014120;Peu01G000870;Peu05G006250;Peu02G016390;Peu15G003120;Peu10G011930;Peu09G012640;Peu01G024530;Peu02G003600;Peu03G010890;Peu07G004290;Peu19G003020;Peu05G007670;Peu02G003530;Peu08G002180;Peu10G016650;Peu14G001050;Peu11G002…
Molecular Function: oxidized pyrimidine nucleobase lesion DNA N-glycosylase activity (GO:0000703);	1	Peu07G012630
Molecular Function: oxidized purine nucleobase lesion DNA N-glycosylase activity (GO:0008534);	2	Peu05G015930;Peu03G001980
Molecular Function: oxidative phosphorylation uncoupler activity (GO:0017077);	3	Peu06G008400;Peu16G010820;Peu01G022660
Molecular Function: oxaloacetate transmembrane transporter activity (GO:0015131);	5	Peu17G003100;Peu02G009310;Peu07G011510;Peu17G003010;Peu05G013520
Molecular Function: oxaloacetate decarboxylase activity (GO:0008948);	3	Peu19G005890;Peu11G014560;Peu13G007730
Molecular Function: orotidine-5'-phosphate decarboxylase activity (GO:0004590);	2	Peu01G002180;Peu03G017490
Molecular Function: orotate phosphoribosyltransferase activity (GO:0004588);	2	Peu03G017490;Peu01G002180
Molecular Function: ornithine-oxo-acid transaminase activity (GO:0004587);	1	Peu11G006200
Molecular Function: ornithine(lysine) transaminase activity (GO:0050155);	1	Peu11G006200
Molecular Function: ornithine decarboxylase activity (GO:0004586);	1	Peu05G021770
Molecular Function: ornithine carbamoyltransferase activity (GO:0004585);	1	Peu05G020180
Molecular Function: organic cyclic compound binding (GO:0097159);	455	Peu01G009260;Peu01G010780;Peu14G001740;Peu01G015760;Peu08G012390;Peu08G005790;Peu10G011060;Peu10G009360;Peu09G015340;Peu03G007380;Peu14G011950;Peu18G003070;Peu10G013920;Peu09G009560;Peu10G022200;Peu13G008130;Peu15G007140;Peu04G014140;Peu09G006570;Peu13G003430;Peu14G006910;Peu01G012420;Peu05G022340;NewGene_1682;NewGene_1530;Peu08G013440;Peu16G004800;Peu04G014090;Peu04G010190;Peu16G003350;Peu14G003…
Molecular Function: organic anion transmembrane transporter activity (GO:0008514);	3	Peu01G021950;Peu10G012940;Peu06G007720
Molecular Function: organic acid transmembrane transporter activity (GO:0005342);	3	Peu01G021950;Peu10G012940;Peu06G007720
Molecular Function: organic acid binding (GO:0043177);	18	Peu05G016370;Peu05G018060;Peu14G007150;Peu01G029420;Peu10G012600;Peu14G000330;Peu10G016260;Peu15G011460;Peu02G006670;Peu03G010360;Peu08G006240;Peu08G009360;Peu07G000570;Peu06G009130;Peu01G012300;Peu16G012200;Peu01G009830;Peu03G008050
Molecular Function: O-phospho-L-serine:2-oxoglutarate aminotransferase activity (GO:0004648);	1	Peu05G008010
Molecular Function: O-methyltransferase activity (GO:0008171);	40	Peu19G009320;Peu02G016150;Peu15G000280;Peu09G013920;Peu06G010600;Peu11G012950;Peu08G011880;Peu01G040800;Peu13G012880;Peu19G009290;Peu12G000250;Peu01G027500;Peu19G009330;Peu13G011630;Peu02G006830;Peu19G005280;Peu11G004220;Peu10G009620;Peu14G008010;Peu13G012910;Peu09G013930;Peu05G016190;Peu13G011650;Peu18G007420;Peu11G004210;Peu19G009980;Peu04G003880;Peu04G003870;Peu02G015920;Peu19G009300;Peu14G008…
Molecular Function: omega-amidase activity (GO:0050152);	1	Peu06G021140
Molecular Function: oligosaccharyl transferase activity (GO:0004576);	4	Peu06G015480;Peu18G008810;Peu15G002330;Peu12G002480
Molecular Function: oligosaccharide binding (GO:0070492);	4	Peu10G003470;Peu02G014960;Peu08G016990;Peu14G007120
Molecular Function: oligopeptide transmembrane transporter activity (GO:0035673);	60	Peu03G017380;Peu16G011000;Peu06G002660;Peu19G006120;Peu05G012650;Peu13G010280;Peu04G005140;Peu08G005130;Peu18G003540;Peu02G023340;Peu17G012510;Peu03G000040;Peu18G003490;Peu06G002650;Peu03G013060;Peu18G003520;Peu02G022550;Peu10G003430;Peu17G012490;Peu10G009260;Peu01G024720;Peu18G003550;Peu19G008070;Peu18G003560;Peu06G008090;Peu16G011010;Peu13G010230;Peu09G005110;Peu14G002320;Peu05G000110;Peu04G005…
Molecular Function: oligopeptide binding (GO:1900750);	1	Peu01G038830
Molecular Function: oligopeptidase activity (GO:0070012);	3	Peu05G021870;Peu02G001200;Peu02G001190
Molecular Function: obsolete purine NTP-dependent helicase activity (GO:0070035);	9	Peu04G016700;Peu05G008440;Peu05G008450;Peu05G008430;Peu05G008420;Peu10G016290;Peu08G011140;Peu02G000250;Peu09G013950
Molecular Function: obsolete protein transporter activity (GO:0008565);	9	Peu01G018100;Peu17G010560;Peu04G000790;Peu09G014720;Peu05G019710;Peu02G003400;Peu16G012080;Peu06G004900;Peu04G017530
Molecular Function: obsolete pattern binding (GO:0001871);	6	Peu13G000290;Peu08G016990;Peu13G011420;Peu06G016760;Peu17G010720;Peu10G003470
Molecular Function: obsolete cofactor binding (GO:0048037);	6	Peu06G025200;Peu17G007730;Peu16G001970;Peu10G004790;Peu01G038830;Peu08G002470
Molecular Function: obsolete coenzyme binding (GO:0050662);	2	Peu08G002470;Peu06G017100
Molecular Function: O-acyltransferase activity (GO:0008374);	25	Peu01G014890;Peu14G000630;Peu04G017670;Peu15G012480;Peu06G013060;Peu03G005460;Peu05G001830;Peu09G006280;Peu08G006460;Peu09G014870;Peu03G005130;Peu09G006270;NewGene_684;Peu11G012590;Peu01G009020;Peu09G006260;Peu16G001310;Peu08G006230;Peu08G012660;Peu06G000910;Peu04G004350;Peu18G006520;Peu16G001320;Peu15G011690;Peu12G010710
Molecular Function: O-acetyltransferase activity (GO:0016413);	47	Peu10G004430;Peu04G013120;Peu16G012210;Peu11G008960;Peu02G006430;Peu10G008830;Peu08G006230;Peu03G017690;Peu01G025900;Peu09G007800;Peu04G004350;Peu10G016600;Peu08G005930;Peu11G004610;Peu06G018540;Peu08G018140;Peu03G012340;Peu16G006550;Peu11G012360;Peu08G001630;Peu16G011720;Peu15G012480;Peu13G011330;Peu01G001970;Peu16G012220;Peu05G004450;Peu18G012770;Peu02G017190;Peu19G009040;Peu08G009290;Peu04G008…
Molecular Function: nutrient reservoir activity (GO:0045735);	72	Peu10G021360;Peu06G012640;Peu10G021340;Peu01G040650;Peu19G002590;Peu10G003890;Peu11G013850;Peu05G019730;Peu01G036810;Peu13G011140;Peu09G006240;Peu04G016760;Peu11G013950;Peu19G002580;Peu04G016750;Peu06G000270;Peu02G003380;Peu10G021140;Peu05G018620;Peu01G036760;Peu08G001250;Peu01G040660;Peu08G001620;Peu15G007300;Peu13G005500;Peu11G013970;Peu09G003130;Peu01G040770;Peu01G036780;Peu04G016730;Peu13G004…
Molecular Function: nucleotidyltransferase activity (GO:0016779);	41	Peu01G024640;Peu02G002250;Peu05G006470;Peu12G006820;Peu14G004440;Peu03G005300;Peu08G000420;Peu14G007180;Peu15G001760;Peu15G007470;Peu05G003180;Peu02G013360;Peu06G007950;Peu10G017660;Peu10G017590;Peu12G009500;Peu01G021730;Peu18G006140;Peu06G004260;Peu01G032500;Peu02G015020;Peu03G006460;Peu13G010670;Peu06G006050;Peu14G005110;Peu19G006240;Peu04G006050;Peu03G014620;Peu12G001890;Peu16G001600;Peu05G009…
Molecular Function: nucleotide-sugar transmembrane transporter activity (GO:0005338);	6	Peu01G033890;Peu08G015500;Peu13G013930;Peu02G005800;Peu06G006180;Peu05G022970
Molecular Function: nucleotide phosphatase activity, acting on free nucleotides (GO:0098519);	1	Peu05G008180
Molecular Function: nucleotide binding (GO:0000166);	62	Peu03G016720;Peu16G000830;Peu06G018920;Peu02G020780;Peu01G004300;Peu05G017380;Peu15G002320;Peu03G004850;Peu13G005470;Peu13G005110;Peu13G014460;Peu05G004870;Peu02G017270;Peu05G007200;Peu04G017240;Peu16G005560;Peu12G002470;Peu02G011620;Peu07G004060;Peu13G010730;Peu12G010230;Peu19G003560;Peu12G001440;Peu11G014210;Peu08G010510;Peu10G013090;Peu08G002470;Peu15G011210;Peu01G015770;Peu10G015370;Peu05G006…
Molecular Function: nucleotidase activity (GO:0008252);	3	Peu10G008190;Peu01G017930;Peu03G002700
Molecular Function: nucleosome binding (GO:0031491);	9	Peu05G000490;Peu10G001580;Peu04G018560;Peu08G018340;Peu17G006970;Peu13G000400;Peu13G013720;Peu01G002910;Peu13G000410
Molecular Function: nucleosomal DNA binding (GO:0031492);	10	Peu13G003810;Peu05G009460;Peu04G018560;Peu17G011040;Peu08G011460;Peu12G003610;Peu10G007220;Peu02G003850;Peu05G019280;Peu04G007160
Molecular Function: nucleoside-triphosphate diphosphatase activity (GO:0047429);	5	Peu07G002270;Peu14G015770;Peu02G021310;Peu14G011830;Peu01G004300
Molecular Function: nucleoside-triphosphatase regulator activity (GO:0060589);	18	Peu01G023310;Peu06G005620;Peu17G009640;Peu09G005840;Peu17G010730;Peu04G007400;Peu05G019980;Peu10G010130;Peu16G000500;Peu12G003500;Peu07G013270;Peu08G011370;Peu06G000480;Peu01G038190;Peu06G011880;Peu17G003880;Peu01G028530;Peu11G011560
Molecular Function: nucleoside-triphosphatase activity (GO:0017111);	30	Peu10G016290;Peu12G008010;Peu05G008420;NewGene_266;Peu12G009290;Peu15G010310;Peu02G003400;Peu05G019710;Peu05G009650;Peu16G002790;Peu17G010560;Peu05G008440;Peu09G010910;Peu13G011700;Peu08G019480;Peu05G008450;Peu08G011140;Peu05G008430;Peu02G004820;Peu13G011680;Peu10G020070;Peu09G013950;Peu02G000250;NewGene_1557;Peu15G008280;Peu04G000790;Peu16G000800;Peu04G016700;Peu02G001830;Peu03G014880
Molecular Function: nucleoside transmembrane transporter activity (GO:0005337);	10	Peu19G010490;Peu04G002300;Peu06G005790;Peu18G012490;Peu04G002310;Peu11G002590;Peu04G002320;Peu13G013340;Peu18G012510;Peu12G004380
Molecular Function: nucleoside phosphate binding (GO:1901265);	33	Peu10G013090;Peu08G002470;Peu01G015770;Peu12G001440;Peu11G014210;Peu08G010510;Peu02G011620;Peu13G010730;Peu02G017270;Peu16G005560;Peu03G004850;Peu06G018920;Peu03G016720;Peu17G005980;Peu01G001450;Peu05G013470;Peu14G009330;Peu10G018220;Peu03G018120;Peu10G005020;Peu14G002500;Peu02G009340;Peu10G011190;Peu14G010030;Peu09G011170;Peu05G001220;Peu17G008210;Peu04G014140;NewGene_1530;Peu10G011180;Peu08G010…
Molecular Function: nucleoside kinase activity (GO:0019206);	1	Peu01G015440
Molecular Function: nucleoside diphosphate kinase activity (GO:0004550);	7	Peu01G030230;Peu02G012270;Peu01G007620;Peu03G012610;Peu12G008460;Peu14G003430;Peu03G005850
Molecular Function: nucleoside binding (GO:0001882);	1	Peu17G008210
Molecular Function: nucleobase-containing compound kinase activity (GO:0019205);	1	Peu01G015440
Molecular Function: nucleobase transmembrane transporter activity (GO:0015205);	1	Peu06G010570
Molecular Function: nucleic acid binding (GO:0003676);	883	Peu01G013800;Peu10G016290;Peu16G005520;Peu06G014140;Peu12G009290;Peu09G011490;Peu14G016970;Peu05G016030;Peu01G012000;Peu19G009580;Peu01G003830;Peu10G015350;Peu13G010120;Peu05G006220;Peu16G000660;Peu12G005500;Peu05G013670;Peu10G005660;Peu10G007750;Peu11G009790;Peu01G015020;Peu01G032940;Peu11G014400;Peu02G006490;Peu19G002140;Peu01G024920;Peu16G002870;Peu05G017730;Peu08G015640;Peu01G012790;Peu05G009…
Molecular Function: nuclease activity (GO:0004518);	294	Peu01G024740;Peu06G005840;Peu14G003540;Peu15G003050;Peu11G000270;Peu06G016090;Peu13G004700;Peu02G009230;Peu04G001260;Peu02G022060;Peu03G014880;Peu02G005370;Peu12G002490;Peu01G033200;Peu10G007790;Peu01G020060;Peu07G007540;Peu07G002030;Peu19G002520;Peu12G010820;Peu10G007410;Peu08G006350;Peu03G009340;NewGene_886;Peu02G007810;Peu12G008010;Peu09G008000;Peu05G016330;Peu04G007480;Peu07G012370;Peu15G0087…
Molecular Function: nuclear localization sequence binding (GO:0008139);	15	Peu13G000980;Peu16G012050;Peu02G017500;Peu14G009520;Peu08G007260;Peu06G011610;Peu16G007580;Peu13G000660;Peu08G019760;Peu10G000110;Peu09G013780;Peu01G039760;Peu07G003280;Peu10G015060;Peu04G016550
Molecular Function: nuclear import signal receptor activity (GO:0061608);	15	Peu04G016550;Peu10G015060;Peu09G013780;Peu10G000110;Peu05G001370;Peu08G019760;Peu04G006700;Peu13G000660;Peu16G007580;Peu06G011610;Peu08G007260;Peu14G009520;Peu02G017500;Peu13G000980;Peu16G012050
Molecular Function: nuclear hormone receptor binding (GO:0035257);	3	Peu01G037980;Peu05G006410;Peu11G011370
Molecular Function: nuclear export signal receptor activity (GO:0005049);	7	Peu14G007400;Peu02G015260;Peu13G008330;Peu13G002860;Peu03G016730;Peu19G005620;Peu01G003080
Molecular Function: norspermine:oxygen oxidoreductase activity (GO:0052894);	1	Peu06G013440
Molecular Function: N-methyltransferase activity (GO:0008170);	4	Peu11G012170;Peu02G007980;Peu09G013210;Peu04G006650
Molecular Function: nitronate monooxygenase activity (GO:0018580);	1	Peu17G003410
Molecular Function: nitrite reductase [NAD(P)H] activity (GO:0008942);	1	Peu19G007570
Molecular Function: nitrile hydratase activity (GO:0018822);	4	Peu16G006510;Peu06G019780;Peu04G018330;Peu09G015740
Molecular Function: nitrilase activity (GO:0000257);	4	Peu06G019780;Peu16G006510;Peu09G015740;Peu04G018330
Molecular Function: nitrate:proton symporter activity (GO:0009671);	1	Peu01G029800
Molecular Function: nitrate transmembrane transporter activity (GO:0015112);	9	Peu15G008800;Peu01G029800;Peu12G008030;Peu03G009870;Peu15G008790;Peu14G012610;Peu09G002040;Peu09G002030;Peu01G031740
Molecular Function: nitrate reductase (NADPH) activity (GO:0050464);	2	Peu05G015210;Peu02G007920
Molecular Function: nitrate reductase (NADH) activity (GO:0009703);	1	Peu05G015210
Molecular Function: nicotinate-nucleotide diphosphorylase (carboxylating) activity (GO:0004514);	4	Peu07G004070;Peu10G010380;Peu08G011080;Peu05G011290
Molecular Function: nicotinate-nucleotide adenylyltransferase activity (GO:0004515);	2	Peu13G001950;Peu05G002290
Molecular Function: nicotinate phosphoribosyltransferase activity (GO:0004516);	2	Peu07G004070;Peu05G011290
Molecular Function: nicotinamide-nucleotide adenylyltransferase activity (GO:0000309);	3	Peu05G002290;Peu10G010930;Peu13G001950
Molecular Function: nicotianamine synthase activity (GO:0030410);	5	Peu04G017920;Peu05G001100;Peu18G009640;Peu10G013030;Peu10G013020
Molecular Function: nickel cation binding (GO:0016151);	6	Peu01G020540;Peu08G015520;Peu02G017230;Peu02G022070;Peu02G000260;Peu01G013870
Molecular Function: neutral amino acid transmembrane transporter activity (GO:0015175);	2	Peu16G005600;Peu02G009970
Molecular Function: NEDD8-specific protease activity (GO:0019784);	2	Peu03G014460;Peu01G005420
Molecular Function: NEDD8 transferase activity (GO:0019788);	1	Peu14G002770
Molecular Function: NEDD8 activating enzyme activity (GO:0019781);	4	Peu02G020790;Peu10G003250;Peu08G018150;Peu14G012270
Molecular Function: N-carbamoylputrescine amidase activity (GO:0050126);	1	Peu04G018500
Molecular Function: NADPHX epimerase activity (GO:0052857);	1	Peu02G009150
Molecular Function: NADPH-hemoprotein reductase activity (GO:0003958);	5	Peu06G016230;Peu05G012930;Peu04G008320;Peu02G009520;Peu18G009430
Molecular Function: NADPH-adrenodoxin reductase activity (GO:0015039);	1	Peu17G010190
Molecular Function: NADPH:quinone reductase activity (GO:0003960);	1	Peu01G012130
Molecular Function: NADPH binding (GO:0070402);	3	Peu12G007290;Peu17G000170;Peu15G008010
Molecular Function: NADP binding (GO:0050661);	71	Peu03G014950;Peu03G002660;Peu01G019270;Peu08G011810;Peu15G002520;Peu06G016230;Peu09G014260;Peu03G015810;Peu03G002650;Peu08G015650;Peu18G003160;Peu12G006000;Peu10G015260;Peu02G000590;Peu10G009670;Peu01G025930;Peu14G011090;Peu06G005060;Peu18G009430;Peu04G009330;Peu01G010310;Peu08G015220;Peu17G009230;Peu05G022170;Peu01G008040;Peu03G009940;Peu15G009450;Peu16G000330;Peu01G004090;Peu14G013590;Peu13G000…
Molecular Function: NADHX epimerase activity (GO:0052856);	1	Peu02G009150
Molecular Function: NADH pyrophosphatase activity (GO:0035529);	9	Peu06G013870;Peu01G004300;Peu14G013730;Peu03G006980;Peu01G013370;Peu18G007450;Peu03G009350;Peu16G000580;Peu03G015610
Molecular Function: NADH dehydrogenase activity (GO:0003954);	2	Peu04G008880;Peu02G023100
Molecular Function: NADH dehydrogenase (ubiquinone) activity (GO:0008137);	19	Peu06G007550;Peu17G012850;Peu10G009230;Peu10G005580;Peu06G021940;Peu01G009280;Peu02G010450;Peu17G011580;Peu05G007900;Peu03G015460;Peu05G012250;Peu08G012330;Peu06G005310;Peu07G000440;Peu01G004500;Peu03G010860;Peu04G006770;Peu08G015510;Peu19G005560
Molecular Function: NAD-dependent protein deacetylase activity (GO:0034979);	1	Peu05G005050
Molecular Function: NAD-dependent histone deacetylase activity (H3-K14 specific) (GO:0032041);	5	Peu04G019270;Peu09G016550;Peu15G008550;Peu12G007570;Peu01G040360
Molecular Function: NAD+ synthase (glutamine-hydrolyzing) activity (GO:0003952);	2	Peu03G012900;Peu01G007260
Molecular Function: NAD+ kinase activity (GO:0003951);	18	Peu08G000010;Peu11G008850;Peu01G037310;Peu04G021090;Peu01G023410;Peu05G016090;Peu13G013310;Peu12G005850;Peu07G010140;Peu02G014440;Peu06G016710;Peu10G022730;Peu05G005290;Peu04G021100;Peu02G006980;Peu18G009950;Peu09G005950;Peu11G002820
Molecular Function: NAD+ binding (GO:0070403);	5	Peu01G036390;Peu06G020310;Peu08G004450;Peu05G005050;Peu01G033630
Molecular Function: NAD+ ADP-ribosyltransferase activity (GO:0003950);	20	Peu05G019450;Peu01G011840;Peu18G005030;Peu06G021880;Peu13G009110;Peu12G007310;Peu02G009990;Peu06G021930;Peu09G014300;Peu06G021920;Peu14G009860;Peu10G004710;Peu02G003670;Peu08G000570;Peu09G013640;Peu02G010390;Peu15G008040;Peu04G017100;Peu03G008490;Peu14G009850
Molecular Function: NAD(P)H oxidase (H(2)O(2)-forming activity (GO:0016174);	9	Peu01G008240;Peu03G014220;Peu03G011920;Peu06G008540;Peu06G012160;Peu12G010110;Peu01G005750;Peu16G011070;Peu05G001900
Molecular Function: NAD(P)H dehydrogenase (quinone) activity (GO:0003955);	9	Peu04G014390;Peu11G002200;Peu05G010320;Peu11G011100;Peu09G005300;Peu04G002020;Peu07G002680;Peu13G013190;Peu01G037660
Molecular Function: NAD transmembrane transporter activity (GO:0051724);	1	Peu02G017590
Molecular Function: NAD binding (GO:0051287);	86	Peu10G005410;Peu03G002620;Peu14G005700;Peu01G030320;Peu16G000580;Peu02G013840;Peu14G002950;Peu01G016210;Peu08G006800;Peu02G014470;Peu13G003610;Peu10G015410;Peu12G008490;Peu02G010900;Peu02G019600;Peu08G000640;Peu10G022180;Peu03G002610;Peu04G006090;Peu01G027220;Peu05G000340;Peu05G022490;Peu01G040810;Peu14G014120;Peu13G010030;Peu02G013370;Peu16G003700;Peu15G003120;Peu03G017870;Peu10G005580;Peu18G009…
Molecular Function: N-acyltransferase activity (GO:0016410);	5	Peu04G002990;Peu15G002690;Peu04G004190;Peu19G011010;Peu14G008570
Molecular Function: N-acylsphingosine amidohydrolase activity (GO:0017040);	4	Peu02G001140;Peu09G004950;Peu01G022620;Peu16G010810
Molecular Function: N-acylphosphatidylethanolamine-specific phospholipase D activity (GO:0070290);	14	Peu06G024010;Peu10G000600;Peu01G017230;Peu13G001120;Peu03G002350;Peu08G020160;Peu05G008480;Peu03G002120;Peu18G012590;Peu07G005880;Peu02G001390;Peu05G021740;Peu03G000850;Peu01G009510
Molecular Function: N-acetyltransferase activity (GO:0008080);	41	Peu06G016880;Peu08G013500;Peu07G005270;Peu18G002720;Peu08G009750;Peu05G012040;Peu08G012690;Peu10G019910;Peu02G010530;Peu19G006890;Peu07G010600;Peu08G002990;Peu10G007960;Peu04G019920;Peu13G012570;Peu01G003670;Peu05G006690;Peu10G008840;Peu03G016170;Peu09G007930;Peu09G001560;Peu10G013150;Peu01G025370;Peu01G023800;Peu15G009360;Peu05G018450;Peu06G023500;Peu10G019720;Peu12G008370;Peu09G007790;Peu02G004…
Molecular Function: N-acetylglucosaminylphosphatidylinositol deacetylase activity (GO:0000225);	1	Peu12G002950
Molecular Function: N-acetyl-gamma-glutamyl-phosphate reductase activity (GO:0003942);	1	Peu04G013980
Molecular Function: N-acetyl-beta-D-galactosaminidase activity (GO:0102148);	4	Peu08G006710;Peu10G018730;Peu01G021230;Peu01G021250
Molecular Function: N6-threonylcarbomyladenosine methylthiotransferase activity (GO:0035598);	1	Peu13G010370
Molecular Function: N6-methyladenosine-containing RNA binding (GO:1990247);	1	Peu01G009640
Molecular Function: N6-isopentenyladenosine methylthiotransferase activity (GO:0035597);	1	Peu07G001670
Molecular Function: N6-(1,2-dicarboxyethyl)AMP AMP-lyase (fumarate-forming) activity (GO:0004018);	2	Peu08G005370;Peu10G017160
Molecular Function: N4-(beta-N-acetylglucosaminyl)-L-asparaginase activity (GO:0003948);	1	Peu14G016540
Molecular Function: N2-acetyl-L-ornithine:2-oxoglutarate 5-aminotransferase activity (GO:0003992);	1	Peu17G003550
Molecular Function: N1-acetylspermine:oxygen oxidoreductase (3-acetamidopropanal-forming) activity (GO:0052903);	1	Peu06G013440
Molecular Function: N,N-dimethylaniline monooxygenase activity (GO:0004499);	18	Peu12G006000;Peu05G016420;Peu06G023020;Peu02G022930;Peu18G011550;Peu06G005060;Peu10G005940;Peu05G022170;Peu06G012190;Peu01G010310;Peu08G015220;Peu02G018930;Peu09G014260;Peu01G010300;Peu01G030330;Peu13G001760;Peu18G003160;Peu03G009940
Molecular Function: N-(long-chain-acyl)ethanolamine deacylase activity (GO:0047412);	1	Peu01G025880
Molecular Function: N(6)-L-threonylcarbamoyladenine synthase activity (GO:0061711);	3	Peu17G001910;Peu07G012800;Peu14G004620
Molecular Function: myristoyl-[acyl-carrier-protein] hydrolase activity (GO:0016295);	1	Peu10G011170
Molecular Function: myosin II binding (GO:0045159);	14	Peu13G006000;Peu14G003420;Peu02G012260;Peu04G014140;Peu13G012840;Peu09G011170;Peu14G002500;Peu10G005020;Peu06G008900;Peu08G015310;Peu05G008190;Peu02G011620;Peu10G005840;Peu16G011630
Molecular Function: myosin heavy chain kinase activity (GO:0016905);	5	Peu09G011170;Peu02G011620;Peu04G014140;Peu14G002500;Peu10G005020
Molecular Function: myosin binding (GO:0017022);	21	Peu12G006650;Peu05G019340;Peu13G003870;Peu04G007180;Peu19G001570;Peu14G003420;Peu13G006000;Peu04G014140;Peu09G011170;Peu10G005020;Peu15G007320;Peu14G002500;Peu08G015310;Peu02G003790;Peu02G011620;Peu10G010050;Peu10G005840;Peu08G011440;Peu17G011020;Peu02G012260;Peu13G012840
Molecular Function: myo-inositol-1,2,3,4,6-heptakisphosphate 5-kinase activity (GO:0102732);	2	Peu15G011060;Peu12G010090
Molecular Function: mRNA methyltransferase activity (GO:0008174);	2	Peu09G013210;Peu01G007060
Molecular Function: mRNA guanylyltransferase activity (GO:0004484);	3	Peu16G010890;Peu16G010880;Peu06G008440
Molecular Function: mRNA CDS binding (GO:1990715);	1	Peu01G040340
Molecular Function: mRNA cap binding (GO:0098808);	2	Peu04G003390;Peu11G003720
Molecular Function: mRNA binding (GO:0003729);	170	Peu13G007640;Peu06G010210;Peu04G015340;Peu01G022270;Peu03G005070;Peu05G022140;Peu02G008540;Peu06G003950;Peu05G010240;Peu03G005920;Peu02G015860;Peu03G002670;Peu07G002580;Peu10G000530;Peu10G017810;Peu10G017560;Peu02G011180;Peu15G008990;Peu06G026140;Peu01G028750;Peu01G028090;Peu02G011410;Peu03G018810;Peu10G018850;Peu02G008750;Peu04G004390;Peu09G004520;Peu03G009460;Peu01G010640;Peu16G005470;NewGene_9…
Molecular Function: mRNA 3'-UTR binding (GO:0003730);	6	Peu01G040340;Peu05G017390;Peu01G027440;Peu02G011050;Peu14G001530;Peu02G005660
Molecular Function: mRNA (guanine-N7-)-methyltransferase activity (GO:0004482);	3	Peu11G011160;Peu10G020650;Peu01G037760
Molecular Function: mRNA (2'-O-methyladenosine-N6-)-methyltransferase activity (GO:0016422);	2	Peu01G007060;Peu09G013210
Molecular Function: motor activity (GO:0003774);	26	Peu01G016090;Peu06G020880;Peu02G022940;Peu05G007010;Peu02G003720;Peu01G036660;Peu01G037250;Peu15G001970;Peu10G009960;Peu11G010690;Peu03G009620;Peu12G002190;Peu01G010670;Peu19G001660;Peu08G020350;Peu10G005950;Peu09G010910;Peu01G021280;Peu03G004520;Peu04G002460;Peu08G011530;Peu11G010660;Peu06G008070;Peu11G010140;Peu08G015210;Peu13G003920
Molecular Function: monovalent inorganic cation transmembrane transporter activity (GO:0015077);	3	Peu10G022060;NewGene_1557;Peu03G001480
Molecular Function: monosaccharide binding (GO:0048029);	2	Peu02G009270;Peu19G006890
Molecular Function: monooxygenase activity (GO:0004497);	180	Peu10G012660;Peu09G005230;Peu18G012880;Peu10G012710;Peu14G001810;Peu01G024500;Peu02G023780;Peu10G012690;Peu14G001220;Peu04G001240;Peu14G005010;Peu19G001880;Peu07G003170;Peu19G007980;Peu04G021290;Peu17G001820;Peu10G012700;Peu02G010780;Peu06G002630;Peu09G010400;Peu14G002890;Peu14G002530;Peu03G010890;Peu06G016330;Peu05G020880;Peu01G024530;Peu11G000070;Peu02G011240;Peu11G008590;Peu09G007480;Peu07G001…
Molecular Function: monocarboxylic acid binding (GO:0033293);	9	Peu15G011460;Peu10G016260;Peu05G018060;Peu08G006240;Peu14G007150;Peu16G012200;Peu03G008050;Peu06G009130;Peu01G012300
Molecular Function: Mo-molybdopterin cofactor sulfurase activity (GO:0008265);	1	Peu07G007060
Molecular Function: molybdopterin-synthase sulfurtransferase activity (GO:0061604);	1	Peu01G032500
Molecular Function: molybdopterin-synthase adenylyltransferase activity (GO:0061605);	1	Peu01G032500
Molecular Function: molybdopterin synthase activity (GO:0030366);	2	Peu19G007360;Peu01G024670
Molecular Function: molybdopterin molybdotransferase activity (GO:0061599);	1	Peu09G015290
Molecular Function: molybdopterin cofactor binding (GO:0043546);	2	Peu05G015210;Peu02G007920
Molecular Function: molybdopterin adenylyltransferase activity (GO:0061598);	1	Peu09G015290
Molecular Function: molybdenum ion binding (GO:0030151);	6	Peu05G015210;Peu01G029720;Peu07G007060;Peu02G007920;Peu03G013780;NewGene_1347
Molecular Function: molybdenum cofactor sulfurtransferase activity (GO:0102867);	1	Peu07G007060
Molecular Function: molybdate ion transmembrane transporter activity (GO:0015098);	8	Peu15G000750;Peu07G005030;Peu06G023220;Peu15G000740;Peu01G007040;Peu06G023230;Peu03G013070;Peu12G000990
Molecular Function: molecular_function (GO:0003674);	1226	Peu13G001670;Peu13G011700;Peu05G020970;Peu12G010820;Peu01G036570;Peu15G001100;Peu06G010390;Peu10G011950;Peu09G001500;Peu05G013870;Peu07G012370;Peu05G006280;Peu02G013120;Peu08G017160;Peu05G020090;Peu05G018060;Peu09G004200;Peu06G004120;Peu05G009870;Peu14G003540;Peu17G012040;Peu04G018860;Peu02G012740;Peu09G015450;Peu06G001090;Peu03G007090;Peu02G022060;Peu02G009230;Peu15G009760;Peu08G014570;Peu06G016…
Molecular Function: molecular transducer activity (GO:0060089);	15	Peu02G018870;Peu01G004610;Peu14G007150;Peu08G006240;Peu01G021380;Peu10G016260;Peu15G000580;Peu09G013330;Peu01G012300;Peu14G010690;Peu06G009130;Peu16G012200;Peu13G012190;Peu03G008050;Peu01G020000
Molecular Function: molecular function regulator (GO:0098772);	50	Peu12G003500;Peu04G007400;Peu02G008010;Peu01G041050;Peu05G019980;Peu12G007430;Peu14G013720;Peu01G023310;Peu04G003430;NewGene_1739;Peu08G006240;Peu05G011230;Peu01G028530;Peu06G004890;Peu01G028890;Peu06G009130;Peu03G008050;Peu12G008800;Peu16G012200;Peu08G011370;Peu06G000480;Peu14G007150;Peu16G004200;Peu07G013270;Peu17G004130;Peu10G016260;Peu16G000500;Peu10G010130;Peu07G001630;Peu09G005840;Peu17G010…
Molecular Function: molecular adaptor activity (GO:0060090);	16	Peu05G005240;Peu12G011990;Peu14G004090;Peu15G003560;Peu13G005420;Peu07G010200;Peu02G019380;Peu03G009170;Peu01G024870;Peu10G009130;Peu06G017300;Peu08G012410;Peu01G029990;Peu02G017230;Peu18G010490;Peu01G011130
Molecular Function: molecular adaptor activity (GO:0032947);	2	Peu07G004970;Peu15G003560
Molecular Function: modified amino acid binding (GO:0072341);	1	Peu01G038830
Molecular Function: modification-dependent protein binding (GO:0140030);	10	NewGene_2716;Peu07G001780;Peu15G009880;Peu06G005020;Peu06G016320;Peu02G001160;Peu04G020350;Peu04G018840;Peu18G009370;Peu09G013330
Molecular Function: mitochondrion targeting sequence binding (GO:0030943);	4	Peu08G007960;Peu06G004970;Peu02G022270;Peu09G008130
Molecular Function: mitochondrial ribosome binding (GO:0097177);	7	Peu06G024770;Peu10G017570;Peu16G009960;Peu06G007990;Peu10G017560;Peu04G003820;Peu01G003900
Molecular Function: mismatched DNA binding (GO:0030983);	14	Peu11G007670;Peu04G003190;Peu12G004550;Peu15G013440;Peu19G007990;Peu14G010090;Peu05G008220;Peu01G013570;Peu14G009290;Peu10G006180;Peu14G009280;Peu14G009310;Peu12G000120;Peu06G015170
Molecular Function: misfolded protein binding (GO:0051787);	25	Peu17G009640;Peu01G003520;Peu10G018240;Peu01G003530;Peu03G016290;Peu03G000370;Peu10G018230;Peu11G000030;Peu06G005020;Peu08G004500;Peu08G004560;Peu12G001230;Peu09G008440;Peu01G007270;Peu13G001590;Peu10G014900;Peu01G025840;Peu05G021920;Peu03G012890;Peu18G011520;Peu08G007370;Peu08G004550;Peu10G018300;Peu04G020420;Peu04G001280
Molecular Function: microtubule-severing ATPase activity (GO:0008568);	4	Peu14G005000;Peu03G005030;Peu04G005250;Peu01G015390
Molecular Function: microtubule plus-end binding (GO:0051010);	1	Peu02G022860
Molecular Function: microtubule motor activity (GO:0003777);	82	Peu08G014700;Peu06G012100;Peu10G006590;Peu02G009840;NewGene_1074;Peu01G015940;Peu13G001820;Peu14G011910;Peu15G004260;Peu12G003980;Peu04G002240;Peu01G038750;Peu05G002220;Peu04G017950;Peu08G020550;Peu13G003010;Peu10G020120;Peu02G010280;Peu05G002760;Peu06G020020;Peu09G010910;Peu01G009790;Peu04G015360;Peu09G012580;Peu05G013110;Peu01G008760;Peu08G002790;Peu11G002010;Peu06G020480;Peu06G018640;Peu07G000…
Molecular Function: microtubule minus-end binding (GO:0051011);	1	Peu13G006330
Molecular Function: microtubule binding (GO:0008017);	160	Peu11G012580;Peu01G019610;Peu06G004050;Peu11G004430;Peu06G001620;Peu10G007160;Peu05G011560;Peu16G007230;Peu01G038360;Peu16G006770;Peu03G005030;Peu06G007330;Peu14G000930;Peu06G024060;Peu04G013990;Peu15G013720;Peu03G016970;Peu09G009370;Peu01G041010;Peu10G001240;Peu03G012150;Peu01G033010;Peu06G003270;Peu10G009720;Peu14G004170;Peu09G003720;Peu14G009640;Peu12G004180;Peu13G005960;Peu16G000030;Peu04G009…
Molecular Function: microfilament motor activity (GO:0000146);	5	Peu01G018220;Peu01G037190;Peu09G003650;Peu06G012880;Peu07G008180
Molecular Function: mevalonate kinase activity (GO:0004496);	2	Peu13G002160;Peu05G002490
Molecular Function: methyltransferase activity (GO:0008168);	170	Peu10G005130;Peu04G010100;Peu01G007060;Peu19G010960;Peu14G003390;Peu12G012730;Peu15G013820;Peu04G020990;Peu09G013210;Peu15G009950;Peu11G010590;Peu02G002700;Peu02G002270;Peu12G008330;Peu08G007470;Peu06G011420;Peu05G014510;Peu16G013860;Peu07G012330;Peu11G010530;Peu14G002760;Peu07G002330;Peu11G012170;Peu10G006450;Peu17G010500;Peu06G026050;Peu06G013380;Peu05G004820;Peu14G013710;Peu12G006200;Peu11G013…
Molecular Function: methylthioribulose 1-phosphate dehydratase activity (GO:0046570);	1	Peu01G036440
Molecular Function: methylmalonate-semialdehyde dehydrogenase (acylating) activity (GO:0004491);	4	Peu09G008350;Peu09G008360;Peu01G025720;Peu05G012310
Molecular Function: methylenetetrahydrofolate reductase (NAD(P)H) activity (GO:0004489);	2	Peu07G014290;Peu17G000030
Molecular Function: methylenetetrahydrofolate dehydrogenase (NADP+) activity (GO:0004488);	5	Peu14G005770;Peu11G008530;Peu02G013930;Peu01G000940;Peu06G010050
Molecular Function: methylcytosine dioxygenase activity (GO:0070579);	1	Peu01G004710
Molecular Function: methylation-dependent protein binding (GO:0140034);	5	Peu18G009370;NewGene_2716;Peu07G001780;Peu06G016320;Peu15G009880
Molecular Function: methylated histone binding (GO:0035064);	6	Peu18G009370;Peu01G031160;Peu07G001780;NewGene_2716;Peu06G016320;Peu15G009880
Molecular Function: methyl salicylate esterase activity (GO:0080031);	17	Peu07G003350;Peu19G007870;Peu19G006580;Peu08G008260;Peu07G003360;Peu09G010930;Peu13G010090;Peu07G003310;Peu05G010770;Peu07G003340;Peu07G003300;Peu19G011360;Peu07G003370;Peu05G010780;Peu07G003320;Peu05G010740;Peu07G003330
Molecular Function: methyl jasmonate esterase activity (GO:0080032);	17	Peu07G003340;Peu07G003310;Peu05G010770;Peu07G003360;Peu19G006580;Peu08G008260;Peu13G010090;Peu09G010930;Peu07G003350;Peu19G007870;Peu07G003330;Peu05G010740;Peu07G003320;Peu05G010780;Peu07G003370;Peu07G003300;Peu19G011360
Molecular Function: methyl indole-3-acetate esterase activity (GO:0080030);	18	Peu07G003360;Peu19G006580;Peu08G008260;Peu13G010090;Peu09G010930;Peu07G003350;Peu19G007870;Peu07G003340;Peu13G014240;Peu07G003310;Peu05G010770;Peu05G010780;Peu07G003320;Peu07G003370;Peu07G003300;Peu19G011360;Peu07G003330;Peu05G010740
Molecular Function: methionyl-tRNA formyltransferase activity (GO:0004479);	1	Peu17G010530
Molecular Function: methionine-tRNA ligase activity (GO:0004825);	3	Peu10G018370;Peu01G028590;Peu17G003920
Molecular Function: methionine-oxo-acid transaminase activity (GO:0010326);	1	Peu03G005040
Molecular Function: methionine synthase activity (GO:0008705);	2	Peu19G003530;Peu04G017760
Molecular Function: methionine S-methyltransferase activity (GO:0030732);	1	Peu04G020870
Molecular Function: methionine adenosyltransferase activity (GO:0004478);	7	Peu10G013880;Peu08G008440;Peu05G000420;Peu14G008680;Peu06G010890;Peu13G000360;Peu02G016640
Molecular Function: methione N-acyltransferase activity (GO:0103045);	1	Peu12G010340
Molecular Function: methenyltetrahydrofolate cyclohydrolase activity (GO:0004477);	4	Peu01G000940;Peu14G005770;Peu11G008530;Peu06G010050
Molecular Function: metallopeptidase activity (GO:0008237);	16	Peu14G012890;Peu10G005260;Peu02G007610;Peu15G004820;Peu10G019110;Peu03G011560;Peu14G002080;Peu14G011730;Peu02G011390;Peu09G016400;Peu17G002560;Peu01G015040;Peu02G007620;Peu01G008600;Peu08G003800;Peu04G019090
Molecular Function: metalloexopeptidase activity (GO:0008235);	4	Peu10G011760;Peu18G010830;Peu06G017590;Peu17G011350
Molecular Function: metalloendopeptidase activity (GO:0004222);	73	Peu18G005210;Peu05G004360;Peu15G010520;Peu10G005260;Peu09G004420;Peu10G005330;Peu03G006700;Peu05G006550;Peu12G001910;Peu08G007170;Peu13G002970;Peu17G007580;NewGene_2599;Peu04G010260;Peu13G002980;Peu02G011820;Peu06G021570;Peu16G009680;Peu13G013910;Peu09G005170;Peu15G001790;Peu01G005950;Peu16G001030;Peu16G000940;Peu09G010600;Peu06G025720;Peu02G012620;Peu17G008370;Peu01G007510;Peu14G000190;Peu04G008…
Molecular Function: metallocarboxypeptidase activity (GO:0004181);	5	Peu02G005760;Peu02G005770;Peu02G000880;Peu05G022150;Peu05G017280
Molecular Function: metalloaminopeptidase activity (GO:0070006);	10	Peu05G011080;Peu12G008630;Peu04G006920;Peu15G009580;Peu06G021270;Peu07G002690;Peu08G001680;Peu14G004570;Peu13G001900;Peu08G010080
Molecular Function: metal ion transmembrane transporter activity (GO:0046873);	18	Peu02G007130;Peu16G008040;Peu08G012140;Peu01G008130;Peu08G010150;Peu06G011230;Peu16G000800;Peu05G015950;Peu03G017990;Peu03G001480;Peu01G003740;Peu16G013690;Peu13G007850;Peu01G026360;Peu05G008890;Peu10G022060;Peu03G015520;Peu01G033390
Molecular Function: metal ion binding (GO:0046872);	1321	Peu03G009430;Peu08G001550;Peu02G021370;Peu10G005330;Peu08G014390;Peu01G034960;Peu04G013020;Peu13G000360;Peu07G012150;Peu18G004930;Peu14G011380;Peu08G005840;Peu13G002290;Peu11G000400;Peu10G001800;Peu15G006960;Peu01G035390;Peu06G018270;Peu18G005000;Peu06G002320;Peu02G000630;Peu04G019270;Peu06G001770;Peu17G012680;Peu08G011070;Peu09G011300;Peu11G009610;Peu09G006120;Peu11G002870;Peu01G010540;Peu10G016…
Molecular Function: metal cluster binding (GO:0051540);	1	Peu17G007730
Molecular Function: membrane insertase activity (GO:0032977);	9	Peu09G012360;Peu01G007680;Peu10G005110;Peu09G004030;Peu08G015910;Peu01G021750;Peu18G013020;Peu06G006250;Peu13G008120
Molecular Function: medium-chain fatty acid-CoA ligase activity (GO:0031956);	3	Peu01G004630;Peu15G013610;Peu01G016200
Molecular Function: mediator complex binding (GO:0036033);	1	Peu09G010990
Molecular Function: mechanosensitive ion channel activity (GO:0008381);	8	Peu11G008900;Peu06G012750;Peu13G006390;Peu02G001320;Peu14G010800;Peu05G002660;Peu06G021100;Peu04G016640
Molecular Function: MAP-kinase scaffold activity (GO:0005078);	1	Peu15G003560
Molecular Function: MAP kinase phosphatase activity (GO:0033549);	1	Peu14G012900
Molecular Function: MAP kinase kinase activity (GO:0004708);	1	Peu01G031420
Molecular Function: MAP kinase activity (GO:0004707);	25	Peu06G010410;Peu02G014410;Peu05G009740;Peu14G006470;Peu09G014940;Peu11G008660;Peu01G024630;Peu08G017600;Peu05G020320;Peu07G013740;Peu10G002650;Peu02G002860;Peu15G003440;Peu10G010260;Peu04G017710;Peu05G020310;Peu01G003020;Peu01G034900;Peu03G011780;Peu02G005410;Peu05G017660;Peu01G008380;Peu16G001130;Peu09G007200;Peu12G003620
Molecular Function: mannosyltransferase activity (GO:0000030);	7	Peu11G009400;Peu01G035890;Peu01G036050;Peu10G002000;Peu14G010150;Peu18G010110;Peu03G018820
Molecular Function: mannosyl-oligosaccharide glucosidase activity (GO:0004573);	3	Peu10G005740;NewGene_474;NewGene_475
Molecular Function: mannosyl-oligosaccharide 1,2-alpha-mannosidase activity (GO:0004571);	8	Peu08G000490;Peu12G006910;Peu18G013120;Peu04G012690;Peu08G014050;Peu10G022350;NewGene_1102;Peu15G007560
Molecular Function: mannosyl-glycoprotein endo-beta-N-acetylglucosaminidase activity (GO:0033925);	3	Peu10G016300;Peu08G006200;Peu10G016310
Molecular Function: mannosylglycoprotein endo-beta-mannosidase activity (GO:0033947);	1	Peu13G001880
Molecular Function: mannosidase activity (GO:0015923);	2	Peu14G011390;Peu05G004340
Molecular Function: mannose-ethanolamine phosphotransferase activity (GO:0051377);	2	Peu03G005140;Peu01G032020
Molecular Function: mannose-6-phosphate isomerase activity (GO:0004476);	2	Peu04G008150;Peu17G009950
Molecular Function: mannokinase activity (GO:0019158);	5	Peu01G023290;Peu01G016840;Peu05G021090;Peu09G005820;Peu07G000840
Molecular Function: mannan synthase activity (GO:0051753);	12	Peu02G017560;Peu09G016470;Peu01G011750;Peu19G005210;Peu03G015780;Peu04G019170;Peu08G002030;Peu03G008530;Peu01G004110;Peu14G009590;Peu10G020740;Peu13G007270
Molecular Function: mannan endo-1,4-beta-mannosidase activity (GO:0016985);	4	Peu07G002000;Peu06G000880;Peu05G020200;Peu16G001330
Molecular Function: manganese:proton antiporter activity (GO:0010486);	2	Peu10G018750;Peu08G004130
Molecular Function: manganese ion transmembrane transporter activity (GO:0005384);	20	Peu10G009590;Peu14G005500;Peu15G000010;Peu13G007850;Peu02G010770;Peu01G010960;Peu02G006190;Peu03G015520;Peu18G010770;Peu10G009600;Peu01G000880;Peu07G004700;Peu01G040010;Peu05G016800;Peu07G004740;Peu11G012520;Peu01G000890;Peu01G008130;Peu02G007140;Peu08G010150
Molecular Function: manganese ion binding (GO:0030145);	70	Peu04G016760;Peu11G013950;Peu19G002580;Peu18G010830;Peu13G011140;Peu06G013250;Peu10G021140;Peu04G016750;Peu10G021340;Peu19G002590;Peu01G040650;Peu10G003890;Peu10G021360;Peu10G019710;Peu12G007290;Peu06G012640;Peu11G013850;Peu08G015900;Peu01G040770;Peu01G025670;Peu06G017590;Peu11G013970;Peu13G005500;Peu04G016730;Peu13G004600;Peu11G014010;Peu13G000640;Peu08G001250;Peu08G003190;Peu08G001620;Peu15G007…
Molecular Function: maltose transmembrane transporter activity (GO:0005363);	1	Peu13G006830
Molecular Function: maltoheptaose binding (GO:2001071);	2	Peu10G003470;Peu08G016990
Molecular Function: malonyl-CoA synthetase activity (GO:0090409);	1	Peu01G016200
Molecular Function: malonyl-CoA decarboxylase activity (GO:0050080);	2	Peu04G000380;NewGene_903
Molecular Function: malonate-semialdehyde dehydrogenase (acetylating) activity (GO:0018478);	4	Peu05G012310;Peu09G008350;Peu01G025720;Peu09G008360
Molecular Function: malic enzyme activity (GO:0004470);	4	Peu14G005700;Peu18G008910;Peu18G003990;Peu14G002950
Molecular Function: maleylacetoacetate isomerase activity (GO:0016034);	1	Peu04G021040
Molecular Function: malate transmembrane transporter activity (GO:0015140);	5	Peu17G003100;Peu02G009310;Peu07G011510;Peu17G003010;Peu05G013520
Molecular Function: malate synthase activity (GO:0004474);	1	Peu15G009510
Molecular Function: malate dehydrogenase activity (GO:0016615);	1	Peu10G020400
Molecular Function: malate dehydrogenase (NADP+) activity (GO:0046554);	1	Peu08G002490
Molecular Function: malate dehydrogenase (decarboxylating) (NADP+) activity (GO:0004473);	2	Peu18G008910;Peu18G003990
Molecular Function: malate dehydrogenase (decarboxylating) (NAD+) activity (GO:0004471);	10	Peu14G005700;Peu03G003980;Peu18G003990;Peu02G013840;Peu14G002950;Peu02G011990;Peu06G022350;Peu18G008910;Peu01G007530;Peu01G016680
Molecular Function: magnesium-protoporphyrin IX monomethyl ester (oxidative) cyclase activity (GO:0048529);	2	Peu06G002320;Peu16G002180
Molecular Function: magnesium-dependent protein serine/threonine phosphatase activity (GO:0004724);	65	Peu08G005970;Peu01G041500;Peu02G000630;Peu03G002950;Peu08G008890;Peu19G010000;Peu01G022410;Peu05G008720;Peu10G000590;Peu13G001110;Peu02G008680;Peu04G016490;Peu08G008570;Peu18G002790;Peu09G013710;Peu05G018830;Peu15G001680;Peu05G022450;Peu08G014650;Peu15G003750;Peu05G016410;Peu05G008280;Peu10G001930;Peu02G016280;Peu10G004800;Peu06G022040;Peu08G012990;Peu08G017380;Peu06G015720;Peu02G016740;Peu10G016…
Molecular Function: magnesium transmembrane transporter activity, phosphorylative mechanism (GO:0015444);	1	Peu05G012340
Molecular Function: magnesium protoporphyrin IX methyltransferase activity (GO:0046406);	2	Peu15G010710;Peu12G009680
Molecular Function: magnesium ion transmembrane transporter activity (GO:0015095);	19	Peu06G007020;Peu07G010160;Peu01G027580;Peu01G026360;Peu08G014100;Peu03G000570;Peu05G005280;Peu01G028680;Peu08G008190;Peu19G001040;Peu01G023140;Peu07G010150;Peu09G005570;Peu04G015840;Peu19G008500;Peu10G014100;Peu13G010890;Peu14G011010;Peu06G021420
Molecular Function: magnesium ion binding (GO:0000287);	163	Peu02G014540;Peu01G000130;Peu01G026200;Peu10G021850;Peu14G006610;Peu06G008970;Peu11G002060;Peu12G001770;Peu10G004590;Peu06G010310;Peu12G011660;Peu15G008870;Peu03G002860;Peu06G007070;Peu13G000090;Peu17G000940;Peu10G010020;Peu13G002450;Peu19G004490;Peu11G011200;Peu10G021620;Peu08G006990;Peu03G007800;Peu06G010370;Peu19G001990;Peu15G012430;Peu02G022630;Peu01G016210;Peu08G016690;Peu09G008600;Peu05G002…
Molecular Function: magnesium chelatase activity (GO:0016851);	4	Peu04G004180;Peu06G004240;Peu16G004730;Peu09G005770
Molecular Function: macromolecule transmembrane transporter activity (GO:0022884);	5	Peu17G010560;Peu04G000790;Peu05G019710;Peu01G018100;Peu02G003400
Molecular Function: m7G(5')pppN diphosphatase activity (GO:0050072);	1	Peu08G003190
Molecular Function: lysophospholipid acyltransferase activity (GO:0071617);	1	Peu02G002420
Molecular Function: lysophospholipase activity (GO:0004622);	1	Peu03G005130
Molecular Function: lysophosphatidic acid acyltransferase activity (GO:0042171);	2	Peu02G002420;Peu05G020790
Molecular Function: lysine-tRNA ligase activity (GO:0004824);	3	Peu03G019230;Peu18G009280;Peu06G016060
Molecular Function: lysine-acetylated histone binding (GO:0070577);	3	Peu01G041240;Peu04G020350;Peu11G014370
Molecular Function: lysine N-methyltransferase activity (GO:0016278);	2	Peu04G006650;Peu02G007980
Molecular Function: Lys63-specific deubiquitinase activity (GO:0061578);	3	Peu14G002080;Peu02G011390;Peu09G015650
Molecular Function: Lys48-specific deubiquitinase activity (GO:1990380);	3	Peu01G009530;Peu05G016840;Peu03G010670
Molecular Function: lycopene beta cyclase activity (GO:0045436);	2	Peu16G003450;Peu06G003470
Molecular Function: lyase activity (GO:0016829);	23	Peu03G001480;Peu07G007060;Peu08G015990;Peu04G006200;Peu04G006190;Peu02G003680;Peu17G012230;Peu03G006500;Peu17G012240;Peu01G002850;Peu15G000580;Peu18G002800;Peu13G004110;Peu13G003140;Peu12G009900;Peu03G010680;Peu12G009970;Peu05G009870;Peu14G009670;Peu17G012200;Peu05G021900;Peu05G005350;Peu11G009480
Molecular Function: L-valine transaminase activity (GO:0052655);	3	Peu09G008730;Peu09G008740;Peu07G000730
Molecular Function: L-threonine ammonia-lyase activity (GO:0004794);	1	Peu06G010460
Molecular Function: L-serine hydro-lyase (adding indole, L-tryptophan-forming) activity (GO:0052684);	1	Peu17G009410
Molecular Function: L-serine ammonia-lyase activity (GO:0003941);	1	Peu01G008950
Molecular Function: L-ornithine transmembrane transporter activity (GO:0000064);	2	Peu03G008030;Peu04G003550
Molecular Function: long-chain-enoyl-CoA hydratase activity (GO:0016508);	1	Peu08G020390
Molecular Function: long-chain-alcohol oxidase activity (GO:0046577);	3	Peu10G006570;Peu04G021240;Peu08G014730
Molecular Function: long-chain-alcohol O-fatty-acyltransferase activity (GO:0047196);	7	Peu17G000710;Peu19G007390;Peu17G000700;Peu17G000730;Peu14G007300;Peu07G013720;Peu19G007370
Molecular Function: long-chain fatty acid-CoA ligase activity (GO:0004467);	7	Peu03G012530;Peu01G004630;Peu10G008370;Peu05G015650;Peu09G011210;Peu14G013820;Peu13G001890
Molecular Function: L-methionine-(S)-S-oxide reductase activity (GO:0036456);	2	Peu15G011290;Peu12G008230
Molecular Function: L-malate dehydrogenase activity (GO:0030060);	16	Peu17G009050;Peu11G008300;Peu01G026030;Peu08G014530;Peu09G008640;Peu06G001040;Peu02G012560;Peu17G009040;Peu04G004280;NewGene_2514;Peu02G012570;Peu04G009640;Peu07G000820;Peu01G008220;Peu01G034450;Peu10G006760
Molecular Function: L-lysine transmembrane transporter activity (GO:0015189);	6	Peu01G006230;Peu15G012630;Peu03G013760;Peu13G002760;Peu10G010830;Peu12G011510
Molecular Function: L-leucine transaminase activity (GO:0052654);	3	Peu09G008730;Peu09G008740;Peu07G000730
Molecular Function: L-lactate dehydrogenase activity (GO:0004459);	7	Peu03G005950;Peu04G005260;Peu01G010440;Peu03G005940;Peu01G010430;Peu03G009840;Peu01G036060
Molecular Function: L-isoleucine transaminase activity (GO:0052656);	3	Peu07G000730;Peu09G008730;Peu09G008740
Molecular Function: lipoyl(octanoyl) transferase activity (GO:0033819);	3	Peu02G011660;Peu01G001180;Peu03G018410
Molecular Function: lipoyl synthase activity (acting on pyruvate dehydrogenase E2 protein) (GO:0102553);	4	Peu07G008560;Peu19G009960;Peu05G006740;Peu13G012820
Molecular Function: lipoyl synthase activity (acting on glycine-cleavage complex H protein (GO:0102552);	4	Peu07G008560;Peu13G012820;Peu19G009960;Peu05G006740
Molecular Function: lipoate synthase activity (GO:0016992);	4	Peu05G006740;Peu19G009960;Peu13G012820;Peu07G008560
Molecular Function: lipid-A-disaccharide synthase activity (GO:0008915);	1	Peu14G012880
Molecular Function: lipid transporter activity (GO:0005319);	15	Peu15G006850;Peu02G008510;Peu02G000760;Peu03G009490;Peu12G012080;Peu09G016210;Peu01G010810;Peu05G009760;Peu07G001840;Peu02G010710;Peu03G006580;Peu05G014520;Peu01G013790;Peu05G022280;Peu15G013130
Molecular Function: lipid transfer activity (GO:0120013);	3	Peu08G010300;Peu10G006610;Peu06G004310
Molecular Function: lipid phosphatase activity (GO:0042577);	1	Peu13G012740
Molecular Function: lipid kinase activity (GO:0001727);	2	Peu02G014440;Peu04G021100
Molecular Function: lipid binding (GO:0008289);	154	Peu10G019770;Peu02G004520;Peu15G013350;Peu15G004180;Peu11G008500;Peu08G007190;Peu10G015900;Peu01G038230;Peu05G016640;Peu10G007940;Peu02G013330;Peu04G019290;Peu12G004120;Peu07G013610;Peu04G019930;Peu08G014680;Peu12G012250;Peu05G015270;Peu01G016580;Peu08G017070;Peu08G003070;Peu08G011370;Peu01G011390;Peu01G034040;Peu05G021360;Peu19G006690;Peu15G002840;Peu03G016430;Peu10G005060;Peu18G011320;Peu12G002…
Molecular Function: lipase activity (GO:0016298);	28	Peu08G003230;Peu03G006140;Peu10G011260;Peu18G006810;Peu02G002420;Peu11G003070;Peu02G001670;Peu17G011630;Peu07G013230;Peu08G004080;Peu07G013220;Peu03G005130;Peu01G015240;Peu17G011330;Peu08G008930;Peu02G017940;Peu07G013200;Peu09G014880;Peu04G006870;Peu17G009870;Peu14G009930;Peu12G002960;Peu04G006880;Peu08G010900;Peu15G002630;Peu03G006130;Peu12G006750;Peu05G021480
Molecular Function: linear malto-oligosaccharide phosphorylase activity (GO:0102250);	5	Peu04G010810;Peu09G005050;Peu08G007980;Peu04G003730;Peu10G014290
Molecular Function: ligase activity, forming carbon-oxygen bonds (GO:0016875);	1	Peu11G014180
Molecular Function: ligase activity, forming carbon-nitrogen bonds (GO:0016879);	6	Peu18G009720;Peu08G019230;Peu11G011120;Peu18G008380;Peu02G008090;Peu05G014980
Molecular Function: ligase activity (GO:0016874);	21	Peu04G008400;Peu01G021410;Peu11G014180;Peu05G018720;Peu01G008940;Peu18G009720;Peu08G019230;Peu11G011120;Peu04G019320;Peu04G013470;Peu18G009600;Peu05G021960;Peu09G010320;Peu12G008550;Peu05G014980;Peu03G015320;Peu09G002820;Peu12G008580;Peu02G008090;Peu19G005150;Peu03G011890
Molecular Function: ligand-gated ion channel activity (GO:0015276);	35	Peu01G034270;Peu06G025390;Peu04G004080;Peu05G022460;Peu04G004060;Peu05G008290;Peu18G000970;Peu19G009190;Peu18G000990;Peu18G009910;Peu14G012170;Peu18G000940;Peu01G034300;Peu11G004410;Peu04G004090;NewGene_1878;Peu01G034280;Peu18G000980;Peu06G025380;Peu18G009940;Peu14G001780;Peu18G000920;Peu02G000620;Peu18G000910;Peu09G016310;Peu01G034240;Peu06G025370;Peu04G004070;Peu02G020870;Peu07G003930;Peu06G016…
Molecular Function: L-galactose dehydrogenase activity (GO:0010349);	2	Peu09G008610;Peu01G026000
Molecular Function: leucoanthocyanidin reductase activity (GO:0033788);	1	Peu09G011980
Molecular Function: leucine-tRNA ligase activity (GO:0004823);	3	Peu04G020570;Peu03G000210;Peu11G000730
Molecular Function: L-cysteine desulfhydrase activity (GO:0080146);	1	Peu08G015990
Molecular Function: L-aspartate:fumarate oxidoreductase activity (GO:0044318);	1	Peu01G031770
Molecular Function: L-aspartate:2-oxoglutarate aminotransferase activity (GO:0004069);	8	Peu06G022870;Peu06G009420;Peu06G022860;Peu18G008460;Peu18G001780;Peu14G011350;Peu06G024650;Peu16G013070
Molecular Function: L-aspartate oxidase activity (GO:0008734);	1	Peu01G031770
Molecular Function: L-ascorbic acid binding (GO:0031418);	20	Peu08G017310;Peu10G002180;Peu02G021100;Peu01G026820;Peu07G005020;Peu12G003820;Peu09G009490;Peu17G006690;Peu10G010760;Peu05G021680;Peu08G012080;Peu12G011740;Peu05G008670;Peu17G006710;Peu02G001450;Peu12G012570;Peu15G012810;Peu15G003770;Peu08G010780;Peu07G005940
Molecular Function: large ribosomal subunit rRNA binding (GO:0070180);	9	Peu08G014890;Peu06G006620;Peu15G013510;Peu01G039560;Peu02G023260;Peu11G012970;Peu10G006310;Peu16G003080;Peu09G005740
Molecular Function: L-arabinokinase activity (GO:0009702);	1	Peu18G013470
Molecular Function: lanosterol synthase activity (GO:0000250);	10	Peu07G000180;Peu04G001050;Peu07G000200;Peu06G006780;Peu18G013700;Peu04G012730;Peu11G006820;Peu06G006790;Peu01G004030;Peu07G000170
Molecular Function: L-allo-threonine aldolase activity (GO:0008732);	1	Peu19G002070
Molecular Function: L-alanine:2-oxoglutarate aminotransferase activity (GO:0004021);	4	Peu01G014160;Peu03G006240;Peu08G016340;Peu10G004600
Molecular Function: L-alanine transmembrane transporter activity (GO:0015180);	1	Peu10G010830
Molecular Function: lactoylglutathione lyase activity (GO:0004462);	8	Peu11G000400;Peu18G008670;Peu09G001900;Peu04G000830;Peu18G008680;Peu06G014830;Peu04G019720;Peu18G003590
Molecular Function: lactase activity (GO:0000016);	1	Peu05G004340
Molecular Function: L-3-cyanoalanine synthase activity (GO:0050017);	2	Peu14G006270;Peu02G014270
Molecular Function: kynurenine-oxoglutarate transaminase activity (GO:0016212);	3	Peu14G009510;Peu05G015460;Peu05G015470
Molecular Function: kinase regulator activity (GO:0019207);	3	Peu12G008800;Peu15G009760;Peu11G013570
Molecular Function: kinase inhibitor activity (GO:0019210);	9	Peu10G018890;Peu16G007110;Peu14G001970;Peu10G008410;Peu08G013070;Peu08G004020;Peu02G011320;Peu06G020380;Peu01G036330
Molecular Function: kinase binding (GO:0019900);	16	Peu08G009620;Peu02G013120;Peu08G014220;Peu17G006920;Peu04G004500;Peu10G007070;Peu03G010370;Peu15G000680;Peu10G012500;Peu15G003560;Peu05G016080;Peu17G006930;Peu02G019380;Peu14G004790;Peu01G009820;Peu04G018840
Molecular Function: kinase activity (GO:0016301);	139	Peu04G004770;Peu02G003840;Peu15G000680;Peu04G007670;Peu12G009600;Peu14G010690;Peu08G014170;Peu15G011060;Peu13G009260;Peu08G009620;Peu01G007550;Peu01G000130;Peu09G011590;Peu01G026200;Peu12G001770;Peu10G004100;Peu02G022960;Peu05G019170;Peu01G025410;Peu08G011200;Peu10G012500;Peu12G001500;Peu05G009560;Peu02G021280;Peu15G002360;Peu07G008980;Peu05G006440;Peu10G008430;Peu15G001590;Peu01G029830;Peu15G001…
Molecular Function: ketoreductase activity (GO:0045703);	4	Peu10G005160;Peu10G005170;Peu10G005150;Peu08G015870
Molecular Function: ketol-acid reductoisomerase activity (GO:0004455);	2	Peu04G003320;Peu11G003640
Molecular Function: jasmonate O-methyltransferase activity (GO:0030795);	1	Peu05G020240
Molecular Function: isovaleryl-CoA dehydrogenase activity (GO:0008470);	1	Peu09G002450
Molecular Function: isoprenoid binding (GO:0019840);	7	Peu14G007150;Peu06G009130;Peu01G012300;Peu08G006240;Peu16G012200;Peu10G016260;Peu03G008050
Molecular Function: isopentenyl-diphosphate delta-isomerase activity (GO:0004452);	1	Peu19G005870
Molecular Function: isomerase activity (GO:0016853);	33	Peu01G037940;Peu01G015390;Peu19G008970;Peu05G019000;Peu08G008910;Peu09G001610;Peu18G001270;Peu05G019830;Peu03G005030;Peu11G002000;Peu19G008960;Peu05G003620;Peu13G005010;Peu12G003380;Peu13G003320;Peu04G003320;Peu13G010680;Peu09G010460;Peu15G003920;Peu10G018430;Peu02G002150;Peu19G003240;Peu04G002250;Peu02G003310;Peu19G008300;Peu02G004150;Peu13G003400;Peu18G010260;Peu08G003240;Peu01G004080;Peu05G001…
Molecular Function: isoleucine-tRNA ligase activity (GO:0004822);	4	Peu07G012530;NewGene_516;Peu10G001350;Peu17G002200
Molecular Function: isocitrate lyase activity (GO:0004451);	3	Peu17G002400;Peu07G012270;Peu17G002390
Molecular Function: isocitrate dehydrogenase (NADP+) activity (GO:0004450);	5	Peu01G031680;Peu04G006090;Peu10G015580;Peu17G012340;Peu08G006800
Molecular Function: isocitrate dehydrogenase (NAD+) activity (GO:0004449);	6	Peu16G008060;Peu09G016090;Peu05G007980;Peu07G006540;Peu06G011200;Peu04G018770
Molecular Function: isochorismate synthase activity (GO:0008909);	1	Peu12G006350
Molecular Function: isoamylase activity (GO:0019156);	1	Peu14G010910
Molecular Function: iron-sulfur cluster binding (GO:0051536);	34	Peu08G004730;Peu15G002520;Peu14G014500;Peu07G008670;Peu17G007730;Peu10G021060;Peu01G026630;Peu10G018030;Peu01G016400;Peu04G006770;Peu06G016020;Peu06G007240;Peu04G013510;Peu14G008940;Peu01G030430;Peu09G010390;Peu02G021650;Peu09G012690;Peu03G015670;Peu08G016620;Peu06G023350;Peu03G007940;Peu17G011580;Peu12G008370;Peu09G005180;Peu01G022770;Peu08G013340;Peu08G001700;Peu04G020250;Peu04G015460;Peu15G009…
Molecular Function: iron ion transmembrane transporter activity (GO:0005381);	9	Peu18G010770;Peu16G012180;Peu10G009590;Peu16G012600;Peu15G000010;Peu14G005500;Peu01G040010;Peu11G012520;Peu05G001010
Molecular Function: iron ion binding (GO:0005506);	397	Peu13G009780;Peu18G012900;Peu16G004220;Peu02G005480;Peu16G004470;Peu01G033330;Peu18G012850;Peu05G006560;Peu02G015190;Peu13G003160;Peu07G002410;Peu15G009020;NewGene_1849;Peu02G005500;Peu01G002800;Peu04G015250;Peu06G000620;Peu10G004980;Peu08G002020;Peu10G004910;Peu14G014730;Peu17G010060;Peu12G006470;Peu04G018760;Peu01G009910;Peu15G008950;Peu06G006210;Peu14G014790;Peu15G003770;Peu10G016820;Peu01G010…
Molecular Function: ion transmembrane transporter activity, phosphorylative mechanism (GO:0015662);	2	NewGene_1557;Peu16G000800
Molecular Function: ion transmembrane transporter activity (GO:0015075);	11	Peu03G001480;Peu01G021950;Peu10G012940;Peu06G007720;NewGene_1557;Peu10G022060;Peu01G022910;Peu16G000800;Peu05G008890;Peu01G026360;Peu14G005980
Molecular Function: ion gated channel activity (GO:0022839);	1	Peu14G005980
Molecular Function: ion channel binding (GO:0044325);	4	Peu01G029990;Peu02G019380;Peu01G011130;Peu03G009170
Molecular Function: ion channel activity (GO:0005216);	20	Peu17G008060;Peu17G008090;Peu03G016190;Peu07G014070;Peu15G002830;Peu01G003650;Peu02G015050;Peu15G001670;Peu14G005980;Peu12G002700;Peu18G010010;Peu17G000470;Peu14G007210;Peu12G001790;Peu13G010400;Peu15G002820;Peu13G012340;Peu01G037240;Peu02G015040;Peu05G008890
Molecular Function: ion binding (GO:0043167);	120	Peu14G010830;Peu05G018060;Peu03G013900;Peu11G009240;Peu02G014020;Peu14G000330;Peu12G003500;Peu10G011070;Peu05G009930;Peu05G020090;Peu09G001500;Peu09G007160;Peu13G012740;Peu02G003100;Peu03G004850;Peu14G012100;Peu02G018870;Peu01G024610;Peu01G036570;Peu10G000260;Peu02G021010;Peu10G013090;Peu07G000570;Peu07G002110;Peu14G005860;Peu08G010510;Peu15G003920;Peu06G000480;Peu02G007980;Peu10G015890;Peu17G000…
Molecular Function: intramolecular transferase activity, phosphotransferases (GO:0016868);	4	Peu02G009660;Peu10G010020;Peu02G009650;Peu08G011470
Molecular Function: intramolecular transferase activity (GO:0016866);	4	Peu17G008760;Peu08G008330;Peu05G017480;Peu13G003400
Molecular Function: intramolecular oxidoreductase activity, transposing S-S bonds (GO:0016864);	9	Peu09G001610;Peu01G037940;Peu04G002250;Peu19G003240;Peu08G003240;Peu01G004080;Peu13G005010;Peu11G002000;Peu09G010460
Molecular Function: intramolecular oxidoreductase activity (GO:0016860);	9	Peu13G005010;Peu09G010460;Peu11G002000;Peu19G003240;Peu08G003240;Peu01G004080;Peu01G037940;Peu04G002250;Peu09G001610
Molecular Function: intramolecular lyase activity (GO:0016872);	9	Peu10G018910;Peu10G018920;Peu19G006340;NewGene_2148;Peu11G008610;Peu02G004690;Peu18G004160;Peu01G034850;Peu06G020840
Molecular Function: inositol-3-phosphate synthase activity (GO:0004512);	2	Peu07G009450;Peu05G006030
Molecular Function: inositol-1,4,5-trisphosphate 6-kinase activity (GO:0000823);	2	Peu12G010090;Peu15G011060
Molecular Function: inositol-1,4,5-trisphosphate 3-kinase activity (GO:0008440);	1	Peu15G011060
Molecular Function: inositol-1,3,4-trisphosphate 6-kinase activity (GO:0052725);	7	Peu05G012620;Peu03G008280;Peu17G000490;Peu09G008880;Peu07G014050;Peu19G004670;Peu01G012080
Molecular Function: inositol-1,3,4-trisphosphate 5-kinase activity (GO:0052726);	7	Peu01G012080;Peu07G014050;Peu19G004670;Peu17G000490;Peu09G008880;Peu05G012620;Peu03G008280
Molecular Function: inositol tetrakisphosphate kinase activity (GO:0051765);	1	Peu15G011060
Molecular Function: inositol tetrakisphosphate 5-kinase activity (GO:0047326);	2	Peu15G011060;Peu12G010090
Molecular Function: inositol tetrakisphosphate 1-kinase activity (GO:0047325);	7	Peu01G012080;Peu19G004670;Peu07G014050;Peu09G008880;Peu17G000490;Peu03G008280;Peu05G012620
Molecular Function: inositol phosphoceramide synthase activity (GO:0045140);	4	Peu16G010340;Peu06G008250;Peu01G022500;Peu03G007810
Molecular Function: inositol phosphate phosphatase activity (GO:0052745);	2	Peu08G006170;Peu10G016340
Molecular Function: inositol pentakisphosphate 2-kinase activity (GO:0035299);	2	Peu02G002940;Peu05G020250
Molecular Function: inositol oxygenase activity (GO:0050113);	3	Peu17G008850;Peu18G007350;Peu08G012540
Molecular Function: inositol monophosphate 4-phosphatase activity (GO:0052833);	4	Peu06G001320;Peu12G010660;Peu15G011660;Peu16G000930
Molecular Function: inositol monophosphate 3-phosphatase activity (GO:0052832);	4	Peu15G011660;Peu12G010660;Peu06G001320;Peu16G000930
Molecular Function: inositol monophosphate 1-phosphatase activity (GO:0008934);	5	Peu06G001320;Peu12G010660;Peu15G011660;Peu06G001310;Peu16G000930
Molecular Function: inositol hexakisphosphate binding (GO:0000822);	8	Peu08G007650;Peu05G013810;Peu01G029040;Peu17G004360;Peu14G010480;Peu02G018870;Peu02G009160;Peu08G014740
Molecular Function: inositol hexakisphosphate 5-kinase activity (GO:0000832);	2	Peu17G006820;Peu04G012290
Molecular Function: inositol hexakisphosphate 3-kinase activity (GO:0052724);	2	Peu17G006820;Peu04G012290
Molecular Function: inositol hexakisphosphate 1-kinase activity (GO:0052723);	2	Peu17G006820;Peu04G012290
Molecular Function: inositol heptakisphosphate kinase activity (GO:0000829);	2	Peu17G006820;Peu04G012290
Molecular Function: inositol 3-kinase activity (GO:0019140);	2	Peu01G023020;Peu09G005450
Molecular Function: inositol 3-alpha-galactosyltransferase activity (GO:0047216);	9	Peu10G004310;Peu13G000540;Peu05G000640;Peu14G008860;Peu13G000530;Peu10G013620;Peu02G016870;Peu08G016530;Peu08G008590
Molecular Function: inosine nucleosidase activity (GO:0047724);	2	Peu06G007160;Peu07G014040
Molecular Function: inorganic phosphate transmembrane transporter activity (GO:0005315);	22	Peu09G005070;Peu18G012670;Peu09G016300;Peu06G008470;Peu01G028660;Peu10G006810;Peu05G015480;Peu05G007880;Peu04G004910;Peu05G019630;Peu08G016260;Peu16G010930;Peu15G010570;Peu10G004690;Peu05G019620;Peu10G006800;NewGene_694;Peu02G003460;Peu17G004260;Peu12G009510;Peu04G019010;Peu01G022680
Molecular Function: inorganic molecular entity transmembrane transporter activity (GO:0015318);	10	Peu10G012940;Peu01G021950;Peu03G001480;Peu10G022060;Peu16G000800;Peu05G008890;Peu14G005980;Peu01G026360;Peu06G007720;NewGene_1557
Molecular Function: inorganic diphosphatase activity (GO:0004427);	14	Peu04G018890;Peu02G015960;Peu18G011840;Peu12G002780;Peu07G002050;Peu08G000160;Peu14G008050;Peu01G025980;Peu09G008600;Peu05G001200;Peu13G000870;Peu06G005290;Peu10G022600;Peu06G007070
Molecular Function: inorganic cation transmembrane transporter activity (GO:0022890);	7	Peu03G001480;NewGene_1557;Peu16G008160;Peu01G026360;Peu05G008890;Peu16G000800;Peu10G022060
Molecular Function: inorganic anion transmembrane transporter activity (GO:0015103);	1	Peu14G005980
Molecular Function: inorganic anion exchanger activity (GO:0005452);	14	Peu03G005170;Peu15G008100;Peu01G015190;Peu18G002600;Peu12G007390;NewGene_1818;Peu06G023610;Peu18G002630;Peu08G008530;NewGene_1819;Peu06G014220;Peu02G016810;Peu18G002570;Peu14G008810
Molecular Function: indolepyruvate decarboxylase activity (GO:0047434);	1	Peu18G002800
Molecular Function: indoleacetamide hydrolase activity (GO:0043864);	2	Peu13G002170;Peu13G002180
Molecular Function: indole-3-glycerol-phosphate synthase activity (GO:0004425);	1	Peu14G013770
Molecular Function: indole-3-acetic acid amido synthetase activity (GO:0010279);	2	Peu01G037720;Peu11G011120
Molecular Function: indole-3-acetaldehyde oxidase activity (GO:0050302);	2	Peu11G012570;Peu01G039960
Molecular Function: IMP dehydrogenase activity (GO:0003938);	2	Peu10G015370;Peu08G007020
Molecular Function: IMP cyclohydrolase activity (GO:0003937);	2	Peu08G011020;Peu10G010460
Molecular Function: immunoglobulin binding (GO:0019865);	1	Peu03G013930
Molecular Function: imidazoleglycerol-phosphate synthase activity (GO:0000107);	2	Peu01G024220;Peu09G006850
Molecular Function: imidazoleglycerol-phosphate dehydratase activity (GO:0004424);	3	NewGene_1078;Peu10G008150;Peu08G013290
Molecular Function: IgE binding (GO:0019863);	1	Peu03G013930
Molecular Function: identical protein binding (GO:0042802);	65	Peu06G005020;Peu06G004230;Peu04G011260;Peu01G021950;Peu17G008210;Peu09G009410;Peu08G017590;Peu01G005230;Peu10G009920;Peu02G005420;Peu08G011570;Peu11G006130;Peu18G001600;Peu01G033900;Peu11G005930;Peu15G008280;Peu05G007560;Peu10G002620;Peu10G017630;Peu08G006240;Peu16G012200;Peu03G008050;Peu01G039370;Peu10G005370;Peu06G009130;Peu15G011460;Peu10G016260;Peu16G004740;Peu01G031800;Peu01G026740;Peu09G012…
Molecular Function: IAA-Ala conjugate hydrolase activity (GO:0010179);	4	Peu06G019740;Peu03G003030;Peu06G019750;Peu10G003610
Molecular Function: hypoxanthine phosphoribosyltransferase activity (GO:0004422);	1	Peu05G017380
Molecular Function: hydroxypyruvate reductase activity (GO:0016618);	3	Peu02G013380;Peu03G010590;Peu01G016100
Molecular Function: hydroxyproline O-galactosyltransferase activity (GO:1990714);	1	Peu15G002000
Molecular Function: hydroxyproline O-arabinosyltransferase activity (GO:1990585);	2	Peu06G024500;Peu18G001860
Molecular Function: hydroxymethylglutaryl-CoA synthase activity (GO:0004421);	2	Peu01G009480;Peu03G010710
Molecular Function: hydroxymethylglutaryl-CoA reductase activity (GO:0042282);	2	Peu05G022720;Peu09G016460
Molecular Function: hydroxymethylglutaryl-CoA reductase (NADPH) activity (GO:0004420);	6	Peu01G040080;Peu04G019140;Peu05G022720;Peu11G012420;Peu02G000360;Peu09G016460
Molecular Function: hydroxymethylglutaryl-CoA lyase activity (GO:0004419);	2	Peu06G002930;Peu09G007450
Molecular Function: hydroxymethylbilane synthase activity (GO:0004418);	4	Peu05G007210;NewGene_2702;Peu07G007870;Peu05G007220
Molecular Function: hydroxymethyl-, formyl- and related transferase activity (GO:0016742);	2	Peu01G013610;Peu03G006760
Molecular Function: hydroxyisourate hydrolase activity (GO:0033971);	1	Peu02G021580
Molecular Function: hydroxyethylthiazole kinase activity (GO:0004417);	2	Peu01G004440;Peu03G015510
Molecular Function: hydroxycinnamoyltransferase activity (GO:0050734);	1	Peu12G009270
Molecular Function: hydroxyacylglutathione hydrolase activity (GO:0004416);	3	Peu07G012980;Peu19G006670;Peu17G001720
Molecular Function: hydroquinone:oxygen oxidoreductase activity (GO:0052716);	35	Peu05G017570;Peu06G007500;Peu10G017130;Peu01G018820;Peu15G003460;Peu09G011920;Peu10G016220;Peu06G008280;Peu06G008520;Peu08G005400;Peu06G008530;Peu01G036640;Peu07G002100;Peu01G036650;Peu09G010490;Peu08G006270;Peu10G016230;Peu08G006280;Peu16G011020;Peu01G022720;Peu01G004510;Peu11G010130;Peu16G010390;Peu16G010430;Peu06G007700;Peu05G017580;Peu09G004480;Peu12G003650;Peu19G010880;Peu16G010410;Peu14G007…
Molecular Function: hydro-lyase activity (GO:0016836);	16	Peu17G012230;Peu04G006190;Peu04G006200;Peu16G006950;Peu03G009520;Peu17G012240;Peu14G009670;Peu17G012200;Peu05G009870;Peu01G004250;Peu06G020210;Peu03G010680;Peu03G001170;Peu09G002300;Peu11G009480;Peu05G021900
Molecular Function: hydrolase activity, hydrolyzing O-glycosyl compounds (GO:0004553);	227	Peu05G014670;Peu02G021410;Peu02G010080;Peu10G017180;Peu05G004320;Peu05G006010;Peu06G016480;Peu04G010330;Peu13G000290;Peu07G009480;Peu04G018580;Peu09G001840;Peu02G021720;Peu02G005450;Peu16G006750;Peu01G020250;Peu07G010370;Peu06G006920;Peu11G005670;Peu12G001210;Peu05G017630;Peu13G013710;Peu01G020750;Peu09G009180;Peu14G011070;Peu01G020470;Peu04G000690;Peu06G024390;Peu08G006200;Peu02G007960;Peu02G008…
Molecular Function: hydrolase activity, hydrolyzing N-glycosyl compounds (GO:0016799);	18	Peu03G007390;Peu07G014040;Peu06G007160;Peu03G019040;Peu06G021430;Peu16G006280;Peu01G000470;Peu02G002190;Peu09G002390;Peu05G021990;Peu06G011250;Peu04G016860;Peu09G006740;Peu16G008020;Peu06G019540;Peu04G019510;Peu05G021010;Peu01G024090
Molecular Function: hydrolase activity, acting on glycosyl bonds (GO:0016798);	26	Peu10G006430;Peu13G000290;Peu14G007110;Peu14G010910;Peu18G003300;Peu13G011420;Peu18G011740;Peu09G005690;Peu10G014340;Peu01G023220;Peu02G021720;Peu14G014340;Peu18G006550;Peu02G014950;Peu06G024390;Peu14G014110;Peu06G005220;Peu09G009700;Peu04G014460;Peu02G008340;Peu08G006200;Peu05G004340;Peu07G014040;Peu06G007160;Peu03G007390;Peu14G011390
Molecular Function: hydrolase activity, acting on ether bonds (GO:0016801);	1	Peu13G012740
Molecular Function: hydrolase activity, acting on ester bonds (GO:0016788);	438	Peu18G003200;Peu10G012470;Peu06G009360;NewGene_113;Peu02G022870;Peu14G002660;Peu08G000290;Peu05G021690;Peu12G012100;Peu04G002090;Peu04G009610;Peu12G004640;Peu07G008650;Peu13G014030;Peu06G000750;Peu03G017820;Peu04G018450;Peu17G002810;Peu06G025800;Peu14G004730;Peu05G014920;Peu01G034760;Peu03G009310;Peu01G021630;Peu11G005550;Peu11G005470;Peu14G012830;Peu14G014750;Peu09G003810;Peu10G011070;Peu15G0085…
Molecular Function: hydrolase activity, acting on carbon-nitrogen (but not peptide) bonds, in linear amidines (GO:0016813);	3	Peu01G013060;Peu03G007300;Peu02G012980
Molecular Function: hydrolase activity, acting on carbon-nitrogen (but not peptide) bonds, in linear amides (GO:0016811);	18	Peu04G000050;Peu04G015870;Peu09G013090;Peu17G003910;Peu09G013120;Peu13G003480;Peu13G002170;Peu01G028580;Peu07G010750;Peu12G002950;Peu05G011910;Peu13G002180;Peu11G001420;Peu04G015890;Peu13G003490;Peu04G015910;Peu09G013100;Peu09G014750
Molecular Function: hydrolase activity, acting on carbon-nitrogen (but not peptide) bonds, in cyclic amides (GO:0016812);	1	Peu09G007380
Molecular Function: hydrolase activity, acting on carbon-nitrogen (but not peptide) bonds (GO:0016810);	17	Peu03G007300;Peu09G014750;Peu09G013100;Peu04G015910;Peu13G003490;Peu04G015890;Peu13G002180;Peu07G010750;Peu13G003480;Peu01G013060;Peu01G024780;Peu01G005050;Peu13G002170;Peu09G013120;Peu09G013090;Peu04G015870;Peu03G017300
Molecular Function: hydrolase activity, acting on acid anhydrides, in sulfonyl-containing anhydrides (GO:0016819);	1	Peu16G011840
Molecular Function: hydrolase activity, acting on acid anhydrides, in phosphorus-containing anhydrides (GO:0016818);	46	Peu12G010120;Peu05G008450;Peu05G008430;Peu16G002560;Peu13G011680;Peu15G008280;Peu06G002830;Peu16G002570;Peu04G016700;Peu02G001830;Peu12G008010;Peu03G007280;Peu05G008420;Peu16G002870;Peu02G003400;Peu15G010310;NewGene_266;Peu05G009650;Peu16G002790;Peu10G001580;Peu17G010560;Peu13G011700;Peu09G010910;Peu16G002890;Peu08G011140;Peu02G021230;Peu02G004820;Peu02G000250;Peu09G013950;Peu10G020070;Peu10G0069…
Molecular Function: hydrolase activity, acting on acid anhydrides (GO:0016817);	40	Peu03G014880;Peu16G000800;Peu04G000790;NewGene_1557;Peu10G020070;Peu02G000250;Peu09G013950;Peu02G004820;Peu08G011140;Peu10G007820;Peu08G019480;Peu05G008440;Peu08G020610;Peu05G019710;Peu12G009290;Peu10G016290;Peu10G001310;Peu16G011840;Peu10G001340;Peu02G001830;Peu04G016700;Peu15G008280;Peu13G011680;Peu09G013180;Peu06G005350;Peu05G008430;Peu09G013170;Peu05G008450;Peu09G010910;Peu13G011700;Peu18G011…
Molecular Function: hydrolase activity (GO:0016787);	4092	Peu10G001610;Peu01G035640;Peu01G019020;Peu03G004110;Peu06G016990;Peu07G007850;Peu01G030990;Peu05G012220;Peu11G006950;Peu01G014750;Peu05G011760;Peu08G019550;Peu14G013390;Peu18G006250;Peu12G005690;Peu04G013700;Peu11G007050;Peu03G013930;Peu01G017600;Peu01G035700;Peu04G012770;Peu06G025630;Peu01G033320;Peu18G007080;Peu19G001870;Peu01G016650;Peu03G001080;Peu13G009440;Peu09G010670;Peu19G004450;Peu09G002…
Molecular Function: Hsp90 protein binding (GO:0051879);	8	Peu18G013910;Peu13G005450;Peu03G010060;Peu01G010180;Peu06G006950;Peu16G005200;Peu15G012550;Peu06G018590
Molecular Function: Hsp70 protein binding (GO:0030544);	10	Peu01G019650;Peu08G017160;Peu06G005020;Peu06G013810;Peu10G001200;Peu08G017170;Peu10G001520;Peu15G002460;Peu17G009640;Peu09G002880
Molecular Function: hormone receptor binding (GO:0051427);	3	Peu05G006410;Peu11G011370;Peu01G037980
Molecular Function: hormone binding (GO:0042562);	11	Peu02G018870;Peu05G018060;Peu14G010830;Peu14G007150;Peu08G006240;Peu15G011460;Peu10G016260;Peu01G012300;Peu06G009130;Peu16G012200;Peu03G008050
Molecular Function: hormone activity (GO:0005179);	13	Peu01G028890;Peu05G011050;Peu07G003690;Peu05G011230;Peu07G003680;Peu17G004130;Peu04G003420;Peu07G003720;Peu04G003430;NewGene_1739;Peu14G002160;Peu04G021220;Peu05G011030
Molecular Function: homoserine kinase activity (GO:0004413);	2	Peu09G016320;Peu04G018990
Molecular Function: homoserine dehydrogenase activity (GO:0004412);	3	Peu04G018110;Peu13G009310;Peu19G007440
Molecular Function: homogentisate 1,2-dioxygenase activity (GO:0004411);	1	Peu01G034220
Molecular Function: holo-[acyl-carrier-protein] synthase activity (GO:0008897);	3	Peu06G020070;Peu16G006830;Peu10G021170
Molecular Function: histone-lysine N-methyltransferase activity (GO:0018024);	20	Peu02G007020;Peu13G004270;Peu02G023250;Peu10G006120;Peu05G010540;Peu01G003130;Peu14G016020;Peu03G014480;Peu10G016900;Peu18G010420;Peu06G002350;Peu03G007250;Peu16G002210;Peu09G013810;Peu08G015080;Peu02G021550;Peu03G016680;Peu07G002940;Peu14G011410;Peu02G007980
Molecular Function: histone-glutamine methyltransferase activity (GO:1990259);	1	Peu14G006280
Molecular Function: histone-arginine N-methyltransferase activity (GO:0008469);	2	Peu18G000030;Peu18G007610
Molecular Function: histone serine kinase activity (GO:0035174);	2	Peu06G006910;Peu06G022260
Molecular Function: histone methyltransferase activity (H3-K36 specific) (GO:0046975);	4	Peu07G014280;Peu05G017160;Peu17G000040;Peu05G016050
Molecular Function: histone methyltransferase activity (GO:0042054);	1	Peu02G007980
Molecular Function: histone kinase activity (H3-T3 specific) (GO:0072354);	1	Peu06G015800
Molecular Function: histone demethylase activity (H3-trimethyl-K4 specific) (GO:0034647);	8	Peu01G039150;Peu15G009230;Peu02G003300;Peu19G002090;Peu01G011870;Peu11G013320;Peu03G011290;Peu08G003010
Molecular Function: histone demethylase activity (H3-K9 specific) (GO:0032454);	6	Peu11G000740;Peu05G006410;Peu13G001670;Peu04G002330;Peu11G002600;Peu05G001990
Molecular Function: histone demethylase activity (H3-K36 specific) (GO:0051864);	1	Peu05G018880
Molecular Function: histone demethylase activity (GO:0032452);	14	Peu05G001990;Peu01G011870;Peu11G013320;Peu13G001670;Peu05G018880;Peu05G006410;Peu03G011290;Peu08G003010;Peu01G039150;Peu15G009230;Peu04G002330;Peu02G003300;Peu19G002090;Peu11G000740
Molecular Function: histone deacetylase binding (GO:0042826);	1	Peu13G013720
Molecular Function: histone deacetylase activity (GO:0004407);	3	Peu01G033630;Peu12G007570;Peu09G014750
Molecular Function: histone binding (GO:0042393);	59	Peu13G005930;Peu07G011260;Peu01G023510;Peu07G000860;Peu04G020940;NewGene_2716;Peu17G010380;Peu03G002980;Peu06G003340;Peu17G006970;Peu08G013010;Peu10G016660;Peu05G000490;Peu05G016180;Peu10G008470;Peu04G020350;Peu07G001780;Peu12G001180;Peu09G003910;Peu08G004280;Peu16G003710;Peu05G010620;Peu01G024050;Peu07G002500;Peu15G010290;Peu13G000410;Peu02G007990;Peu15G009880;Peu01G002910;Peu06G016320;Peu07G011…
Molecular Function: histone acetyltransferase binding (GO:0035035);	4	Peu03G018990;Peu01G037980;Peu01G000550;Peu11G011370
Molecular Function: histone acetyltransferase activity (GO:0004402);	20	Peu13G007150;Peu12G001180;Peu17G000650;Peu07G013790;Peu05G004230;Peu07G000290;Peu15G009110;Peu01G024050;Peu14G000030;Peu19G005450;Peu02G007990;Peu07G011260;Peu04G008670;Peu02G004090;Peu05G019050;Peu05G016180;Peu12G008240;Peu07G005390;Peu05G015140;Peu15G002690
Molecular Function: histidinol-phosphate transaminase activity (GO:0004400);	1	Peu13G010870
Molecular Function: histidinol-phosphatase activity (GO:0004401);	1	Peu09G012240
Molecular Function: histidinol dehydrogenase activity (GO:0004399);	2	Peu11G013980;Peu01G040780
Molecular Function: histidine-tRNA ligase activity (GO:0004821);	2	Peu06G011000;Peu19G007420
Molecular Function: histidine phosphotransfer kinase activity (GO:0009927);	12	Peu01G040760;Peu13G002590;Peu01G017060;Peu18G000900;Peu05G002870;Peu04G017270;Peu03G002080;Peu14G010700;Peu01G040750;Peu10G020920;Peu06G025400;Peu06G022330
Molecular Function: hexosaminidase activity (GO:0015929);	1	Peu08G006200
Molecular Function: hexokinase activity (GO:0004396);	1	Peu18G009080
Molecular Function: hexaprenyldihydroxybenzoate methyltransferase activity (GO:0004395);	1	Peu14G006820
Molecular Function: heterocyclic compound binding (GO:1901363);	452	Peu16G003350;Peu04G010190;Peu04G014090;Peu08G008150;Peu14G003900;Peu19G002130;Peu16G007210;Peu06G003160;Peu05G012220;Peu01G006210;Peu13G010730;Peu09G016520;Peu14G004890;Peu06G018920;Peu06G025630;Peu01G009260;Peu01G010780;Peu14G001740;Peu01G015760;Peu08G012390;Peu08G005790;Peu10G011060;Peu03G007380;Peu14G011950;Peu09G015340;Peu10G009360;Peu09G009560;Peu18G003070;Peu10G013920;Peu13G008130;Peu10G022…
Molecular Function: heparan sulfate 6-O-sulfotransferase activity (GO:0017095);	1	Peu09G002440
Molecular Function: heme oxygenase (decyclizing) activity (GO:0004392);	3	Peu06G005930;Peu14G002130;Peu18G012640
Molecular Function: heme binding (GO:0020037);	465	Peu04G001020;Peu05G015210;Peu07G009380;Peu13G011860;Peu15G000560;Peu01G014620;Peu01G040210;Peu09G011190;Peu03G010140;Peu17G009820;Peu14G001150;Peu01G024550;Peu14G005030;Peu04G008940;Peu19G006350;Peu10G012670;Peu03G018250;Peu02G002340;Peu03G018600;Peu14G006220;Peu11G000060;Peu05G014120;Peu02G006210;Peu05G011680;Peu10G020970;Peu16G002680;Peu05G017600;Peu06G024840;Peu07G000190;Peu14G001200;Peu02G002…
Molecular Function: helicase activity (GO:0008026);	9	Peu04G016700;Peu05G008440;Peu05G008450;Peu05G008420;Peu05G008430;Peu10G016290;Peu08G011140;Peu09G013950;Peu02G000250
Molecular Function: helicase activity (GO:0004386);	61	Peu03G009760;Peu14G005810;Peu12G011480;Peu07G000060;Peu13G014220;Peu15G000800;Peu02G017630;Peu10G016290;Peu06G018490;Peu17G003850;Peu05G008440;Peu08G010800;Peu01G022920;Peu06G010520;Peu04G004100;Peu02G000330;Peu12G002320;Peu09G013950;Peu02G000250;Peu16G005340;Peu02G016950;Peu08G011140;Peu10G021840;Peu06G021400;Peu07G008090;Peu14G008960;Peu08G007170;Peu06G018770;Peu17G003230;Peu17G007350;Peu12G008…
Molecular Function: heat shock protein binding (GO:0031072);	43	Peu03G012890;Peu10G021560;Peu01G025840;Peu15G002950;Peu08G004550;Peu02G012500;Peu04G020420;Peu10G001520;Peu01G023310;Peu10G018240;Peu05G005600;Peu06G003960;Peu01G003530;Peu05G013890;Peu03G000370;Peu08G017160;Peu08G004500;Peu14G003830;Peu08G004560;Peu01G019650;Peu13G001590;Peu03G002030;Peu15G002460;Peu08G001440;Peu09G002880;Peu03G010060;Peu09G007150;Peu09G002780;Peu16G003760;Peu10G018300;Peu07G009…
Molecular Function: H4K20me3 modified histone binding (GO:1990889);	3	NewGene_2716;Peu07G001780;Peu15G009880
Molecular Function: H4 histone acetyltransferase activity (GO:0010485);	3	Peu12G002930;Peu13G005930;Peu15G002690
Molecular Function: H2A histone acetyltransferase activity (GO:0043998);	2	Peu12G002930;Peu15G002690
Molecular Function: guanyl-nucleotide exchange factor activity (GO:0005085);	6	Peu05G015110;Peu15G009710;Peu11G001480;Peu01G020570;Peu05G003180;Peu02G008010
Molecular Function: guanylate kinase activity (GO:0004385);	4	Peu16G004590;Peu06G004460;Peu10G002560;Peu08G017580
Molecular Function: guanylate cyclase activity (GO:0004383);	1	Peu15G000580
Molecular Function: guanyl ribonucleotide binding (GO:0032561);	1	Peu17G008210
Molecular Function: guanyl nucleotide binding (GO:0019001);	1	Peu17G008210
Molecular Function: guanosine-3',5'-bis(diphosphate) 3'-diphosphatase activity (GO:0008893);	1	Peu10G010250
Molecular Function: guanine phosphoribosyltransferase activity (GO:0052657);	1	Peu05G017380
Molecular Function: GTP-Rho binding (GO:0017049);	1	Peu02G011690
Molecular Function: GTPase regulator activity (GO:0030695);	15	Peu16G000500;Peu10G010130;Peu06G011880;Peu05G019980;Peu01G038190;Peu04G007400;Peu07G013270;Peu11G011560;Peu17G003880;Peu01G028530;Peu12G003500;Peu06G000480;Peu08G011370;Peu06G005620;Peu17G010730
Molecular Function: GTPase binding (GO:0051020);	14	Peu01G038190;Peu02G008010;Peu05G015110;Peu05G019980;Peu06G011880;Peu17G003880;Peu15G012550;Peu01G028530;Peu11G011560;Peu07G013270;Peu06G005620;Peu10G020590;Peu06G022660;Peu14G016230
Molecular Function: GTPase activity (GO:0003924);	241	Peu13G000900;Peu06G000020;Peu12G003040;Peu14G007630;Peu08G002520;Peu09G007330;Peu11G011330;Peu13G011470;Peu01G006600;Peu02G001970;Peu02G014840;Peu01G012780;Peu02G021080;Peu04G003800;Peu03G012150;Peu02G019740;Peu08G005140;Peu04G004860;Peu01G026220;Peu02G022070;Peu18G011480;Peu09G004930;Peu08G002830;Peu05G008950;Peu03G019120;Peu16G000220;Peu10G009720;Peu03G010820;Peu14G006960;Peu04G014560;Peu16G011…
Molecular Function: GTPase activator activity (GO:0005096);	70	Peu05G013540;Peu11G010640;Peu06G008900;Peu18G002970;Peu15G000670;Peu06G011880;Peu16G011630;Peu11G011560;Peu05G008190;Peu10G010130;Peu16G000500;Peu19G001220;Peu05G002140;Peu06G023240;Peu03G013150;Peu06G000480;Peu04G008960;Peu09G007540;Peu18G012600;Peu04G002650;Peu02G016480;Peu18G008030;Peu01G037140;Peu05G002170;Peu11G002870;Peu14G013180;Peu01G024930;Peu12G003500;Peu08G015860;Peu10G007340;Peu14G004…
Molecular Function: GTP cyclohydrolase II activity (GO:0003935);	4	Peu01G021470;Peu07G010090;Peu17G003260;Peu01G028060
Molecular Function: GTP cyclohydrolase I activity (GO:0003934);	2	Peu14G016430;Peu02G022360
Molecular Function: GTP binding (GO:0005525);	331	Peu13G011730;Peu05G018330;Peu12G012180;Peu07G010810;Peu15G011310;Peu17G002780;Peu02G015140;Peu07G011910;Peu05G000700;Peu08G004320;Peu12G010350;Peu03G000220;Peu13G008280;Peu06G003640;Peu18G004190;Peu01G023180;Peu03G004780;Peu09G006180;Peu08G008500;Peu02G005630;Peu05G019040;Peu01G038760;Peu13G011720;Peu01G032890;Peu02G006630;Peu01G000400;Peu01G000900;Peu09G013180;Peu11G005170;Peu02G015670;Peu11G014…
Molecular Function: growth factor activity (GO:0008083);	15	Peu07G000600;Peu09G008970;Peu02G010320;Peu06G005040;NewGene_806;Peu06G005030;Peu14G000590;Peu08G009640;Peu14G000300;Peu18G011530;Peu05G006810;Peu09G014690;Peu04G017500;Peu01G026270;Peu07G008470
Molecular Function: G-quadruplex RNA binding (GO:0002151);	4	Peu05G020700;Peu05G009580;Peu02G002510;Peu07G001530
Molecular Function: G-quadruplex DNA binding (GO:0051880);	1	Peu01G028790
Molecular Function: G-protein gamma-subunit binding (GO:0031682);	2	Peu04G014590;Peu09G011730
Molecular Function: G-protein beta/gamma-subunit complex binding (GO:0031683);	11	Peu05G010660;Peu06G020830;Peu07G003150;Peu04G014120;Peu09G011140;Peu09G011160;Peu03G008620;Peu15G002560;Peu12G003040;Peu01G011660;Peu18G004190
Molecular Function: GPI-anchor transamidase activity (GO:0003923);	1	Peu19G001680
Molecular Function: GMP synthase (glutamine-hydrolyzing) activity (GO:0003922);	1	Peu03G011440
Molecular Function: glyoxylate reductase (NADP) activity (GO:0030267);	5	Peu03G002660;Peu03G010590;Peu02G013380;Peu03G002620;Peu01G016100
Molecular Function: glyoxalase III activity (GO:0019172);	6	Peu17G012230;Peu17G012200;Peu04G006200;Peu11G009480;Peu04G006190;Peu17G012240
Molecular Function: glycylpeptide N-tetradecanoyltransferase activity (GO:0004379);	2	Peu18G006500;Peu06G013050
Molecular Function: glycosaminoglycan binding (GO:0005539);	2	Peu05G015590;Peu02G007550
Molecular Function: glycopeptide alpha-N-acetylgalactosaminidase activity (GO:0033926);	14	Peu04G017320;Peu13G000600;Peu09G012960;Peu05G021180;NewGene_786;Peu13G010610;Peu14G007460;Peu05G000850;Peu04G015730;Peu08G001850;Peu02G015330;Peu10G020900;Peu19G008260;Peu08G008640
Molecular Function: glycolipid mannosyltransferase activity (GO:0004376);	4	Peu03G018820;Peu01G002670;Peu18G010110;Peu01G035890
Molecular Function: glycolipid binding (GO:0051861);	2	Peu04G019300;Peu04G019290
Molecular Function: glycolate oxidase activity (GO:0008891);	1	Peu01G036060
Molecular Function: glycogenin glucosyltransferase activity (GO:0008466);	2	Peu03G006640;Peu01G013740
Molecular Function: glycogen phosphorylase activity (GO:0008184);	5	Peu10G014290;Peu08G007980;Peu04G003730;Peu04G010810;Peu09G005050
Molecular Function: glycogen debranching enzyme activity (GO:0004133);	1	Peu14G010910
Molecular Function: glycogen (starch) synthase activity (GO:0004373);	9	Peu11G000320;Peu11G013080;Peu18G013760;Peu11G000330;Peu01G032150;Peu01G039460;Peu15G001110;Peu17G007590;Peu04G000920
Molecular Function: glycine-tRNA ligase activity (GO:0004820);	3	Peu03G014420;Peu14G003360;Peu01G005460
Molecular Function: glycine hydroxymethyltransferase activity (GO:0004372);	9	Peu10G022650;Peu01G028800;Peu17G004110;Peu06G022000;Peu02G008060;Peu05G015020;Peu01G019350;Peu08G000100;Peu02G009720
Molecular Function: glycine dehydrogenase (decarboxylating) activity (GO:0004375);	2	Peu18G004510;Peu06G021720
Molecular Function: glycine binding (GO:0016594);	1	Peu06G021720
Molecular Function: glycerophosphodiester phosphodiesterase activity (GO:0008889);	3	Peu18G011090;Peu01G033120;Peu06G017890
Molecular Function: glycerone kinase activity (GO:0004371);	2	Peu12G002900;Peu15G002700
Molecular Function: glycerol-3-phosphate O-acyltransferase activity (GO:0004366);	1	Peu01G011780
Molecular Function: glycerol-3-phosphate dehydrogenase [NAD+] activity (GO:0004367);	6	Peu03G017870;Peu13G008690;Peu06G003870;Peu01G001720;Peu16G003700;Peu17G005790
Molecular Function: glycerol-3-phosphate 2-O-acyltransferase activity (GO:0090447);	6	Peu16G005550;Peu16G011190;Peu06G008600;Peu06G018910;Peu10G017820;Peu08G004860
Molecular Function: glycerol kinase activity (GO:0004370);	1	Peu03G001960
Molecular Function: glycerate kinase activity (GO:0008887);	1	Peu01G015440
Molecular Function: glyceraldehyde-3-phosphate dehydrogenase (NAD+) (phosphorylating) activity (GO:0004365);	5	Peu08G007110;Peu12G008490;Peu10G015260;Peu01G030320;Peu10G005410
Molecular Function: glutathione-disulfide reductase activity (GO:0004362);	6	Peu01G004090;Peu03G015810;Peu15G003200;Peu12G007490;Peu18G012810;Peu02G022910
Molecular Function: glutathione transferase activity (GO:0004364);	17	Peu04G006370;Peu01G038830;Peu04G018160;Peu02G001300;Peu08G018900;Peu06G011890;Peu05G016040;Peu08G011770;Peu04G021040;Peu14G016010;Peu16G007290;Peu08G003880;Peu15G011740;Peu03G011210;Peu01G008920;Peu08G015290;Peu01G038820
Molecular Function: glutathione synthase activity (GO:0004363);	3	Peu13G002440;Peu13G002450;Peu05G002700
Molecular Function: glutathione peroxidase activity (GO:0004602);	8	Peu01G008890;Peu04G006370;Peu06G025130;Peu07G012540;Peu18G001360;Peu14G010930;Peu01G008870;Peu03G011240
Molecular Function: glutathione hydrolase activity (GO:0036374);	3	Peu01G029970;Peu18G007320;Peu05G006400
Molecular Function: glutathione gamma-glutamylcysteinyltransferase activity (GO:0016756);	2	Peu14G015810;Peu14G015800
Molecular Function: glutathione dehydrogenase (ascorbate) activity (GO:0045174);	1	Peu17G010690
Molecular Function: glutathione binding (GO:0043295);	5	Peu08G018900;Peu01G038830;Peu13G002450;Peu05G002700;Peu02G001300
Molecular Function: glutamyl-tRNA reductase activity (GO:0008883);	3	Peu02G009600;Peu09G008530;Peu01G025930
Molecular Function: glutaminyl-tRNA synthase (glutamine-hydrolyzing) activity (GO:0050567);	4	Peu18G008850;Peu08G015040;Peu18G005310;Peu10G006150
Molecular Function: glutaminyl-peptide cyclotransferase activity (GO:0016603);	3	Peu04G005960;Peu17G012570;Peu04G005950
Molecular Function: glutamine-tRNA ligase activity (GO:0004819);	2	Peu10G011150;Peu08G010530
Molecular Function: glutaminase activity (GO:0004359);	5	Peu09G006850;Peu03G012900;Peu01G007260;Peu01G024220;Peu09G002550
Molecular Function: glutamate-tRNA ligase activity (GO:0004818);	3	Peu13G000060;Peu09G016440;Peu05G000070
Molecular Function: glutamate-cysteine ligase activity (GO:0004357);	2	Peu01G008810;Peu03G011320
Molecular Function: glutamate-ammonia ligase activity (GO:0004356);	12	NewGene_844;Peu12G003150;Peu05G007360;Peu17G011220;Peu08G017530;Peu17G010910;Peu07G007620;Peu10G002440;Peu17G011600;Peu15G002910;Peu06G010670;Peu04G006990
Molecular Function: glutamate-5-semialdehyde dehydrogenase activity (GO:0004350);	2	Peu10G017550;Peu08G005040
Molecular Function: glutamate-1-semialdehyde 2,1-aminomutase activity (GO:0042286);	2	Peu15G010330;Peu12G009310
Molecular Function: glutamate synthase activity (GO:0015930);	2	Peu16G003200;Peu06G003050
Molecular Function: glutamate synthase (NADH) activity (GO:0016040);	2	Peu15G001520;Peu12G001700
Molecular Function: glutamate N-acetyltransferase activity (GO:0004358);	2	NewGene_1524;Peu12G010340
Molecular Function: glutamate dehydrogenase (NADP+) activity (GO:0004354);	1	Peu01G018250
Molecular Function: glutamate dehydrogenase (NAD+) activity (GO:0004352);	4	Peu15G011210;Peu12G010230;Peu19G003150;Peu13G005110
Molecular Function: glutamate decarboxylase activity (GO:0004351);	6	Peu04G006120;Peu12G002730;Peu04G006110;Peu17G012320;Peu10G009280;Peu08G012270
Molecular Function: glutamate 5-kinase activity (GO:0004349);	2	Peu10G017550;Peu08G005040
Molecular Function: glucuronoxylan glucuronosyltransferase activity (GO:0080116);	1	Peu12G009950
Molecular Function: glucuronoxylan 4-O-methyltransferase activity (GO:0030775);	1	Peu19G007770
Molecular Function: glucuronosyltransferase activity (GO:0015020);	5	Peu14G001900;Peu07G011010;Peu05G004520;Peu13G004370;Peu05G016580
Molecular Function: glucosyltransferase activity (GO:0046527);	6	Peu01G013740;Peu03G018570;Peu07G014040;Peu02G005300;Peu03G006640;Peu11G003610
Molecular Function: glucosylceramidase activity (GO:0004348);	4	Peu03G000170;Peu03G015800;Peu04G020610;Peu19G007500
Molecular Function: glucosidase activity (GO:0015926);	2	Peu05G004340;Peu02G008340
Molecular Function: glucose-6-phosphate isomerase activity (GO:0004347);	5	Peu02G023610;Peu04G004360;Peu02G023630;Peu08G010250;Peu02G009270
Molecular Function: glucose-6-phosphate dehydrogenase activity (GO:0004345);	7	Peu13G000470;Peu03G014950;Peu05G000550;Peu17G005450;Peu01G030470;Peu14G013590;Peu01G005000
Molecular Function: glucose-6-phosphate 1-epimerase activity (GO:0047938);	10	Peu06G015960;Peu02G014790;Peu18G009190;Peu01G003210;Peu19G003060;Peu01G031280;Peu01G008000;Peu13G005140;Peu07G002090;Peu03G016580
Molecular Function: glucose-6-phosphatase activity (GO:0004346);	1	Peu03G007590
Molecular Function: glucose-1-phosphate adenylyltransferase activity (GO:0008878);	9	Peu07G014170;Peu08G017060;Peu17G000150;Peu14G008270;Peu05G020210;Peu09G012040;Peu02G002980;Peu14G014000;Peu04G014890
Molecular Function: glucose transmembrane transporter activity (GO:0005355);	1	Peu19G006110
Molecular Function: glucose binding (GO:0005536);	6	Peu01G016840;Peu01G023290;Peu07G000840;Peu09G005820;Peu18G009080;Peu05G021090
Molecular Function: glucosamine 6-phosphate N-acetyltransferase activity (GO:0004343);	3	Peu06G015630;Peu19G006890;Peu18G008860
Molecular Function: gluconokinase activity (GO:0046316);	1	Peu19G004870
Molecular Function: glucokinase activity (GO:0004340);	5	Peu01G016840;Peu01G023290;Peu07G000840;Peu09G005820;Peu05G021090
Molecular Function: glucan exo-1,3-beta-glucosidase activity (GO:0004338);	2	Peu02G008340;Peu05G004340
Molecular Function: glucan endo-1,3-beta-glucanase activity, C-3 substituted reducing group (GO:0052861);	1	Peu04G008780
Molecular Function: gibberellin binding (GO:0010331);	2	Peu05G002890;Peu13G002610
Molecular Function: gibberellin 3-beta-dioxygenase activity (GO:0016707);	2	Peu06G023380;Peu18G002850
Molecular Function: gibberellin 20-oxidase activity (GO:0045544);	6	Peu07G010670;Peu03G008800;Peu12G011650;Peu14G005140;Peu05G016220;Peu02G013390
Molecular Function: geranylgeranyl-diphosphate geranylgeranyltransferase activity (GO:0016767);	7	Peu04G006660;Peu02G005130;Peu03G018910;Peu05G018020;Peu01G000680;Peu03G018920;Peu17G011800
Molecular Function: geranylgeranyl reductase activity (GO:0045550);	3	Peu12G006170;Peu09G015410;Peu04G018070
Molecular Function: GDP-mannose transmembrane transporter activity (GO:0005458);	1	Peu09G005260
Molecular Function: GDP-mannose 4,6-dehydratase activity (GO:0008446);	2	Peu05G009430;Peu07G001260
Molecular Function: GDP-mannose 3,5-epimerase activity (GO:0047918);	2	Peu13G003610;Peu05G003860
Molecular Function: GDP-Man:Man3GlcNAc2-PP-Dol alpha-1,2-mannosyltransferase activity (GO:0004377);	1	Peu12G008670
Molecular Function: GDP-Man:Man1GlcNAc2-PP-Dol alpha-1,3-mannosyltransferase activity (GO:0004378);	2	Peu11G009220;Peu01G035890
Molecular Function: GDP-L-fucose synthase activity (GO:0050577);	1	Peu06G017130
Molecular Function: GDP-fucose transmembrane transporter activity (GO:0005457);	2	Peu08G015500;Peu18G007690
Molecular Function: GDP-dissociation inhibitor activity (GO:0005092);	5	Peu05G008140;Peu04G009570;Peu05G002170;Peu05G002140;Peu17G010430
Molecular Function: GDP-D-glucose phosphorylase activity (GO:0080048);	3	Peu01G032480;Peu11G007180;Peu17G010820
Molecular Function: gated channel activity (GO:0022836);	1	Peu14G005980
Molecular Function: gamma-tubulin binding (GO:0043015);	8	Peu14G009880;Peu16G000010;Peu06G018570;Peu06G010670;Peu10G015970;Peu16G005180;Peu04G005380;Peu09G015050
Molecular Function: gamma-glutamyl-peptidase activity (GO:0034722);	2	Peu01G035210;Peu11G009110
Molecular Function: gamma-glutamylcyclotransferase activity (GO:0003839);	3	Peu18G000280;Peu05G015540;Peu06G026080
Molecular Function: gamma-glutamylaminecyclotransferase activity (GO:0061929);	2	Peu03G008130;Peu19G003860
Molecular Function: galactosyltransferase activity (GO:0008378);	8	Peu14G000380;Peu10G002000;Peu08G016280;Peu15G012580;Peu10G004680;Peu02G017020;Peu14G009020;Peu10G022280
Molecular Function: galactosylgalactosylxylosylprotein 3-beta-glucuronosyltransferase activity (GO:0015018);	9	Peu16G007560;Peu07G004340;Peu05G011500;Peu06G022730;Peu07G004330;Peu06G011630;Peu18G003440;Peu02G009560;NewGene_1827
Molecular Function: galactoside 2-alpha-L-fucosyltransferase activity (GO:0008107);	7	Peu03G016880;Peu01G002870;Peu03G016870;Peu01G002890;Peu08G007620;Peu03G016860;Peu03G016850
Molecular Function: galactosidase activity (GO:0015925);	3	Peu04G014460;Peu10G006430;Peu05G004340
Molecular Function: galactose binding (GO:0005534);	5	Peu18G000300;Peu06G006000;Peu18G013470;Peu10G013420;Peu08G008770
Molecular Function: galactonolactone dehydrogenase activity (GO:0016633);	1	Peu16G003460
Molecular Function: galactokinase activity (GO:0004335);	3	Peu06G006000;Peu10G013420;Peu08G008770
Molecular Function: galactinol-sucrose galactosyltransferase activity (GO:0047274);	3	Peu04G019070;Peu07G012320;Peu17G002370
Molecular Function: galactinol-raffinose galactosyltransferase activity (GO:0047268);	3	Peu02G017020;Peu14G009020;Peu10G022280
Molecular Function: G protein-coupled receptor binding (GO:0001664);	11	Peu09G009510;Peu18G004190;Peu12G003040;Peu06G018140;Peu18G011440;Peu15G002560;Peu04G014120;Peu09G011140;Peu06G020830;Peu05G010660;Peu19G008440
Molecular Function: G protein-coupled receptor activity (GO:0004930);	6	Peu02G000620;Peu08G015860;Peu18G009940;Peu05G022460;Peu05G008290;Peu02G020870
Molecular Function: fumarylacetoacetase activity (GO:0004334);	1	Peu06G000860
Molecular Function: fumarate hydratase activity (GO:0004333);	2	Peu02G017620;Peu14G009670
Molecular Function: fucosyltransferase activity (GO:0008417);	1	Peu09G010380
Molecular Function: fucosidase activity (GO:0015928);	1	Peu09G009700
Molecular Function: fructose-bisphosphate aldolase activity (GO:0004332);	9	Peu09G012550;Peu04G015310;Peu07G001400;Peu01G041030;Peu18G009250;Peu11G014120;Peu08G010790;Peu10G010750;Peu06G016030
Molecular Function: fructose-2,6-bisphosphate 2-phosphatase activity (GO:0004331);	1	Peu09G007900
Molecular Function: fructose transmembrane transporter activity (GO:0005353);	1	Peu19G006110
Molecular Function: fructose 1,6-bisphosphate 1-phosphatase activity (GO:0042132);	8	Peu10G017150;Peu17G002870;Peu08G005380;Peu02G006150;Peu16G010720;Peu06G008310;Peu16G010730;Peu05G016850
Molecular Function: fructokinase activity (GO:0008865);	6	Peu01G023290;Peu01G016840;Peu09G005820;Peu07G000840;Peu17G010840;Peu05G021090
Molecular Function: frizzled binding (GO:0005109);	3	Peu09G009510;Peu06G018140;Peu18G011440
Molecular Function: four-way junction helicase activity (GO:0009378);	12	Peu13G010520;Peu13G014480;Peu05G008440;Peu10G005500;Peu04G016700;Peu05G001300;Peu05G008610;Peu03G000920;Peu09G013950;Peu05G008450;Peu05G008420;Peu05G008430
Molecular Function: four-way junction DNA binding (GO:0000400);	2	Peu13G010520;Peu14G009290
Molecular Function: formyltetrahydrofolate deformylase activity (GO:0008864);	2	Peu03G006760;Peu01G013610
Molecular Function: formate-tetrahydrofolate ligase activity (GO:0004329);	2	Peu01G000940;Peu03G018640
Molecular Function: formate dehydrogenase (NAD+) activity (GO:0008863);	1	Peu14G012980
Molecular Function: folic acid transmembrane transporter activity (GO:0008517);	1	Peu07G001710
Molecular Function: folic acid binding (GO:0005542);	3	Peu13G013070;Peu19G010120;Peu13G013080
Molecular Function: FMN binding (GO:0010181);	40	Peu06G016230;Peu03G005940;Peu03G005950;Peu01G002320;Peu05G010320;Peu11G009560;Peu12G001700;Peu15G001520;Peu02G023530;Peu18G009430;Peu08G015510;Peu01G027450;Peu04G014390;Peu02G015360;Peu01G037660;Peu18G006640;Peu04G005260;Peu08G003300;Peu04G008320;Peu06G012650;Peu01G036060;Peu11G002200;Peu13G009820;Peu10G005580;Peu02G009520;Peu05G012930;Peu07G002680;Peu13G009810;Peu04G019500;Peu03G017260;Peu15G009…
Molecular Function: FMN adenylyltransferase activity (GO:0003919);	1	Peu07G008320
Molecular Function: fluoride transmembrane transporter activity (GO:1903425);	1	Peu05G015390
Molecular Function: flavonol synthase activity (GO:0045431);	3	Peu02G007740;Peu04G013390;Peu19G000800
Molecular Function: flavin-linked sulfhydryl oxidase activity (GO:0016971);	4	Peu08G010920;Peu09G009410;Peu10G010580;Peu01G026740
Molecular Function: flavin adenine dinucleotide binding (GO:0050660);	91	Peu10G006570;Peu10G000910;Peu16G000330;Peu01G004090;Peu09G006710;Peu06G019980;Peu19G009260;Peu01G024060;Peu16G011640;Peu15G011680;Peu03G009940;Peu08G007380;Peu09G012680;Peu08G020290;Peu19G001770;Peu10G014880;Peu05G012140;Peu08G015220;Peu01G010310;Peu10G022170;Peu06G010120;Peu08G000650;Peu01G018410;Peu05G022170;Peu11G014330;Peu09G002450;Peu18G009430;Peu12G008930;Peu02G010190;Peu01G026740;Peu06G005…
Molecular Function: flap-structured DNA binding (GO:0070336);	1	Peu01G024440
Molecular Function: flap endonuclease activity (GO:0048256);	5	Peu14G005470;Peu15G003540;Peu05G000100;Peu02G013550;Peu13G014030
Molecular Function: ferroxidase activity (GO:0004322);	55	Peu09G004480;Peu19G010880;Peu12G003650;Peu05G017580;Peu16G012130;Peu16G010410;Peu14G007470;Peu13G013730;Peu19G008930;Peu09G015330;Peu09G005120;Peu08G006180;Peu01G004510;Peu16G012140;Peu16G011020;Peu01G022720;Peu10G016230;Peu04G000660;Peu08G006280;Peu05G021910;Peu11G010130;Peu06G007700;Peu06G009110;Peu16G010390;Peu02G001180;Peu16G010430;Peu08G002530;Peu08G005400;Peu14G014560;Peu01G010240;Peu01G000…
Molecular Function: ferrous iron transmembrane transporter activity (GO:0015093);	8	Peu10G015290;Peu01G000880;Peu10G015300;Peu10G015280;Peu10G018750;Peu01G000890;Peu08G004130;Peu08G007090
Molecular Function: ferrous iron binding (GO:0008198);	10	Peu19G000110;Peu01G004710;Peu04G013090;Peu12G003010;Peu15G002580;Peu15G002590;Peu12G002990;Peu15G008090;Peu04G013100;Peu10G009410
Molecular Function: ferrochelatase activity (GO:0004325);	4	Peu06G021980;Peu19G000640;Peu04G013350;Peu18G005070
Molecular Function: ferric iron binding (GO:0008199);	11	Peu08G006180;Peu15G002590;Peu12G002990;Peu15G002580;Peu06G009110;Peu10G009410;Peu16G012130;Peu12G003010;Peu13G013530;Peu10G016330;Peu16G012140
Molecular Function: ferredoxin-thioredoxin reductase activity (GO:0103012);	1	Peu01G032040
Molecular Function: ferredoxin-NADP+ reductase activity (GO:0004324);	3	Peu07G005650;Peu05G009140;Peu01G034000
Molecular Function: fatty-acyl-CoA reductase (alcohol-forming) activity (GO:0080019);	7	Peu16G002670;Peu09G014380;Peu16G005380;Peu06G018800;Peu04G017200;Peu19G007640;Peu09G014390
Molecular Function: fatty-acyl-CoA binding (GO:0000062);	9	Peu15G000920;Peu01G011160;Peu14G000990;Peu05G001980;Peu02G010690;Peu13G001660;Peu12G001220;Peu03G009110;Peu08G002470
Molecular Function: fatty acid synthase activity (GO:0004312);	1	Peu10G011170
Molecular Function: fatty acid in-chain hydroxylase activity (GO:0052722);	1	Peu02G015190
Molecular Function: fatty acid elongase activity (GO:0009922);	4	Peu14G002690;Peu07G002810;Peu03G001050;Peu03G001060
Molecular Function: fatty acid derivative binding (GO:1901567);	1	Peu08G002470
Molecular Function: fatty acid binding (GO:0005504);	13	Peu10G009290;Peu05G005940;Peu01G024570;NewGene_2148;Peu02G004690;Peu14G011980;Peu09G011480;Peu19G009260;Peu08G012260;Peu08G005190;Peu02G022710;Peu16G010170;Peu10G017360
Molecular Function: fatty acid alpha-hydroxylase activity (GO:0080132);	3	Peu11G013830;Peu11G013800;Peu01G040630
Molecular Function: farnesyltranstransferase activity (GO:0004311);	4	Peu07G002770;Peu04G007460;Peu02G019770;Peu17G010660
Molecular Function: farnesyl-diphosphate farnesyltransferase activity (GO:0004310);	10	Peu17G011800;Peu03G018920;Peu03G018910;Peu01G000680;Peu09G012460;Peu09G012450;Peu02G005130;Peu04G006660;Peu04G015210;Peu05G018020
Molecular Function: FAD transmembrane transporter activity (GO:0015230);	1	Peu07G001710
Molecular Function: FAD binding (GO:0071949);	92	Peu11G013640;Peu07G006920;Peu01G004190;Peu01G027730;Peu11G013910;Peu11G013820;Peu10G015080;Peu06G020970;Peu04G017810;Peu01G040590;Peu01G040560;Peu11G013760;Peu11G013920;Peu01G040490;Peu01G013480;Peu11G013710;Peu01G040320;Peu01G041200;Peu05G005940;Peu01G040570;Peu11G013900;Peu11G013680;Peu07G003960;Peu16G003780;Peu18G002750;Peu11G013740;Peu01G040730;Peu11G013420;Peu01G040510;Peu16G005620;Peu07G014…
Molecular Function: exoribonuclease activity, producing 5'-phosphomonoesters (GO:0016896);	2	Peu14G006910;Peu14G013500
Molecular Function: exoribonuclease activity (GO:0004532);	3	Peu14G013500;Peu03G009340;Peu14G006910
Molecular Function: exopolyphosphatase activity (GO:0004309);	1	Peu15G008720
Molecular Function: exonuclease activity, active with either ribo- or deoxyribonucleic acids and producing 5'-phosphomonoesters (GO:0016796);	2	Peu14G006910;Peu14G013500
Molecular Function: exonuclease activity (GO:0004527);	13	Peu10G007840;Peu03G009340;Peu07G004390;Peu13G006130;Peu02G019690;Peu14G013500;Peu12G007240;Peu03G017160;Peu05G016470;Peu17G006420;Peu14G006910;Peu07G005820;Peu06G018730
Molecular Function: eukaryotic translation initiation factor 2alpha kinase activity (GO:0004694);	1	Peu07G012700
Molecular Function: eukaryotic initiation factor eIF2 binding (GO:0071074);	2	Peu17G010430;Peu04G009570
Molecular Function: ethylene receptor activity (GO:0038199);	7	Peu01G018610;Peu10G007000;Peu08G014290;Peu02G017640;Peu03G002070;Peu13G003940;Peu19G001710
Molecular Function: ethylene binding (GO:0051740);	7	Peu03G002070;Peu01G018610;Peu10G007000;Peu02G017640;Peu08G014290;Peu13G003940;Peu19G001710
Molecular Function: ether hydrolase activity (GO:0016803);	1	Peu13G012740
Molecular Function: ethanolamine kinase activity (GO:0004305);	2	Peu02G005730;Peu05G017310
Molecular Function: ER retention sequence binding (GO:0046923);	8	Peu17G003800;Peu04G015720;Peu05G021150;Peu09G012950;Peu01G028470;Peu11G005220;Peu02G002020;Peu02G022330
Molecular Function: epoxide hydrolase activity (GO:0004301);	1	Peu13G012740
Molecular Function: enzyme regulator activity (GO:0030234);	62	Peu08G013880;Peu12G007430;Peu05G003840;Peu03G008420;Peu14G013720;Peu02G001570;Peu01G023310;Peu04G016460;Peu12G003500;Peu10G007520;Peu04G007400;Peu05G019980;Peu01G041050;Peu01G028330;Peu06G009130;Peu03G008050;Peu05G021580;Peu16G012200;Peu12G008800;Peu08G011370;Peu15G002710;Peu06G000480;Peu07G013500;Peu08G006240;Peu01G028530;Peu02G001560;Peu06G004890;Peu12G002890;Peu07G001630;Peu09G005840;Peu17G010…
Molecular Function: enzyme inhibitor activity (GO:0004857);	66	Peu14G004590;Peu10G016260;Peu11G001610;Peu10G021980;Peu01G014150;Peu16G004200;Peu14G007150;Peu02G012940;Peu13G001210;Peu11G012240;Peu16G009850;Peu01G012300;Peu05G001600;Peu01G010160;Peu15G012220;Peu05G001520;Peu16G004180;Peu11G009660;Peu10G006000;Peu05G001530;Peu14G009960;Peu03G010080;Peu15G012180;Peu06G012210;Peu07G011020;Peu08G008750;Peu05G001610;Peu06G004890;Peu07G007490;Peu10G018620;Peu06G012…
Molecular Function: enzyme binding (GO:0019899);	89	Peu06G018830;Peu05G018060;Peu08G008900;Peu15G006800;Peu08G014220;Peu16G006380;Peu02G013120;Peu17G006920;Peu01G040340;Peu01G036580;Peu02G007360;Peu05G015720;Peu14G004790;Peu01G009820;Peu11G001550;Peu01G030220;Peu02G019380;Peu01G036680;Peu12G003710;Peu16G011790;Peu10G006740;Peu15G012550;Peu01G038830;Peu01G019540;Peu04G004500;Peu15G011460;Peu01G011130;Peu05G022230;Peu11G011560;Peu08G014570;Peu04G018…
Molecular Function: enzyme activator activity (GO:0008047);	26	Peu11G014160;Peu11G011370;Peu01G037980;Peu08G011370;Peu06G000480;Peu17G003880;Peu01G028530;Peu11G011560;Peu09G015660;Peu01G038190;Peu06G011880;Peu07G001630;Peu09G005840;Peu17G010730;Peu01G023310;Peu06G005620;Peu17G009640;Peu12G003500;Peu07G013270;Peu04G007400;Peu06G019860;Peu05G019980;Peu01G041050;Peu16G006590;Peu10G010130;Peu16G000500
Molecular Function: ent-kaurenoate oxidase activity (GO:0051777);	2	Peu09G004850;Peu13G014530
Molecular Function: enoyl-[acyl-carrier-protein] reductase (NADH) activity (GO:0004318);	4	Peu03G018460;Peu01G001130;Peu16G003960;NewGene_186
Molecular Function: enone reductase activity (GO:0035671);	2	Peu14G001050;Peu14G001060
Molecular Function: endoribonuclease activity, producing 5'-phosphomonoesters (GO:0016891);	5	Peu09G014400;Peu18G000080;Peu04G017210;Peu15G006930;Peu06G009360
Molecular Function: endoribonuclease activity (GO:0004521);	14	Peu08G007330;Peu06G009360;Peu04G017210;Peu09G014400;Peu14G014250;Peu10G011060;Peu10G014950;Peu10G011070;Peu03G011110;Peu03G007470;Peu15G006930;Peu08G007320;Peu07G005810;Peu13G012660
Molecular Function: endoplasmic reticulum signal peptide binding (GO:0030942);	6	Peu09G005620;Peu13G011850;Peu15G010700;Peu16G011160;Peu14G011160;Peu12G009640
Molecular Function: endopeptidase regulator activity (GO:0061135);	2	Peu12G007430;Peu11G012240
Molecular Function: endopeptidase inhibitor activity (GO:0004866);	28	Peu07G011380;Peu19G010900;Peu12G007430;Peu04G005500;Peu19G001460;Peu19G008920;Peu07G011410;Peu19G010910;Peu07G011400;Peu07G011390;Peu01G028000;Peu04G005490;Peu10G000740;Peu11G012240;NewGene_305;Peu19G010890;Peu03G008590;Peu04G005470;Peu10G000770;Peu10G000730;Peu10G000840;Peu10G000690;Peu04G005510;Peu10G000870;Peu10G000760;Peu17G013050;Peu17G013060;Peu10G000780
Molecular Function: endopeptidase activity (GO:0004175);	30	Peu02G001200;Peu16G001400;Peu17G005840;Peu18G013500;Peu13G005880;Peu02G001190;Peu05G015910;Peu08G015430;Peu07G012610;Peu03G006230;Peu10G000440;Peu04G005340;Peu06G012420;Peu06G009760;Peu05G006090;Peu06G022910;Peu14G004830;Peu06G000820;Peu05G021870;Peu04G016200;Peu05G008750;Peu10G005260;Peu01G020520;Peu06G006670;Peu08G013550;Peu06G004630;Peu02G013140;Peu18G003240;Peu08G002640;Peu01G014170
Molecular Function: endopeptidase activator activity (GO:0061133);	2	Peu18G011970;Peu06G006760
Molecular Function: endonuclease activity, active with either ribo- or deoxyribonucleic acids and producing 5'-phosphomonoesters (GO:0016893);	5	Peu09G014400;Peu04G017210;Peu15G006930;Peu06G009360;Peu13G014030
Molecular Function: endonuclease activity, active with either ribo- or deoxyribonucleic acids and producing 3'-phosphomonoesters (GO:0016894);	2	Peu02G013550;Peu13G014030
Molecular Function: endonuclease activity (GO:0004519);	289	Peu01G013420;Peu18G008400;Peu08G012310;Peu16G001630;Peu04G013950;Peu01G022300;Peu15G008520;Peu17G009300;Peu02G003110;Peu03G017080;Peu01G003870;Peu15G011750;Peu10G019280;Peu06G019140;Peu15G010310;Peu15G008540;Peu01G014920;Peu10G010480;Peu02G009750;Peu18G009540;Peu14G013490;Peu06G023360;Peu02G016110;Peu04G003220;Peu18G013360;Peu17G009340;Peu17G003170;Peu01G001690;Peu10G007800;Peu09G010890;Peu10G012…
Molecular Function: endodeoxyribonuclease activity, producing 5'-phosphomonoesters (GO:0016888);	1	Peu13G014030
Molecular Function: endodeoxyribonuclease activity, producing 3'-phosphomonoesters (GO:0016889);	5	Peu06G011800;Peu13G014030;Peu01G008310;Peu02G013550;Peu01G033440
Molecular Function: endodeoxyribonuclease activity (GO:0004520);	3	Peu13G014030;Peu02G013550;Peu12G005930
Molecular Function: electron-transferring-flavoprotein dehydrogenase activity (GO:0004174);	2	Peu01G019860;Peu17G001760
Molecular Function: electron transporter, transferring electrons within the cyclic electron transport pathway of photosynthesis activity (GO:0045156);	8	Peu06G007620;Peu01G037930;Peu19G001640;Peu08G018700;Peu18G009170;Peu11G011310;Peu13G008260;Peu06G007610
Molecular Function: electron transporter, transferring electrons within cytochrome b6/f complex of photosystem II activity (GO:0045158);	3	Peu13G008260;Peu19G010500;Peu13G013350
Molecular Function: electron transporter, transferring electrons within CoQH2-cytochrome c reductase complex activity (GO:0045153);	1	Peu09G016070
Molecular Function: electron transfer activity (GO:0009055);	185	Peu02G013320;Peu02G018530;Peu11G004160;Peu02G021970;Peu04G006770;Peu08G012570;Peu02G009020;Peu04G015900;Peu02G018690;Peu10G008120;Peu02G005610;Peu14G005060;Peu14G010390;Peu03G014860;Peu16G011730;Peu14G010370;Peu08G019630;Peu01G002200;Peu06G020220;Peu09G007340;Peu18G012360;Peu01G041260;Peu03G000870;Peu04G019990;Peu08G006130;Peu06G017560;Peu06G024530;Peu16G001380;Peu04G017810;Peu01G007420;Peu03G016…
Molecular Function: dynein light intermediate chain binding (GO:0051959);	11	Peu15G007280;Peu01G016090;Peu08G020350;Peu03G004520;Peu01G037250;Peu08G011530;Peu01G036660;Peu11G010690;Peu03G009620;Peu11G010140;Peu06G008070
Molecular Function: dynein intermediate chain binding (GO:0045505);	11	Peu08G020350;Peu01G016090;Peu03G004520;Peu15G007280;Peu03G009620;Peu11G010690;Peu11G010140;Peu06G008070;Peu01G037250;Peu08G011530;Peu01G036660
Molecular Function: dynein heavy chain binding (GO:0045504);	1	Peu06G022660
Molecular Function: dynein complex binding (GO:0070840);	1	Peu06G022660
Molecular Function: dUTP diphosphatase activity (GO:0004170);	1	NewGene_2319
Molecular Function: D-tyrosyl-tRNA(Tyr) deacylase activity (GO:0051500);	2	Peu11G004380;Peu04G004020
Molecular Function: dTTP diphosphatase activity (GO:0036218);	2	Peu01G004300;Peu03G015610
Molecular Function: dTDP-glucose 4,6-dehydratase activity (GO:0008460);	3	Peu01G035030;Peu11G008770;Peu06G025550
Molecular Function: dTDP-4-dehydrorhamnose reductase activity (GO:0008831);	1	Peu01G009500
Molecular Function: dTDP-4-dehydrorhamnose 3,5-epimerase activity (GO:0008830);	1	Peu01G009500
Molecular Function: D-serine ammonia-lyase activity (GO:0008721);	1	Peu01G008950
Molecular Function: drug binding (GO:0008144);	33	Peu06G018920;Peu02G014950;Peu05G018060;Peu03G004850;Peu02G011620;Peu04G017040;Peu02G018870;Peu13G010730;Peu14G007110;Peu02G017270;Peu09G014240;Peu16G005560;Peu10G013090;Peu01G015770;Peu08G010510;Peu12G001440;Peu10G011180;Peu15G011460;Peu08G010500;Peu02G009340;Peu10G011190;Peu14G010030;Peu09G011170;Peu05G001220;Peu04G014140;Peu10G005020;Peu14G002500;Peu17G005980;Peu05G013470;Peu14G014340;Peu14G009…
Molecular Function: double-stranded telomeric DNA binding (GO:0003691);	1	Peu01G028790
Molecular Function: double-stranded RNA-specific ribonuclease activity (GO:0032296);	1	Peu06G009360
Molecular Function: double-stranded RNA binding (GO:0003725);	7	Peu09G003670;Peu05G012990;Peu02G009910;Peu01G027170;Peu06G009360;Peu12G007080;Peu01G029650
Molecular Function: double-stranded methylated DNA binding (GO:0010385);	1	Peu01G015560
Molecular Function: double-stranded DNA binding (GO:0003690);	92	Peu14G010310;Peu16G006300;Peu01G002960;Peu04G000820;Peu13G001670;Peu19G011510;Peu01G003010;Peu09G013450;Peu14G003060;Peu03G016790;Peu15G003250;Peu17G011040;Peu10G007220;Peu15G003260;Peu11G000420;Peu01G003000;Peu03G016800;Peu01G033230;Peu12G000090;Peu02G013550;Peu12G010120;Peu04G000760;Peu08G019280;Peu04G020190;Peu08G011460;Peu11G006060;Peu18G004780;Peu01G002990;Peu04G000750;Peu01G002950;Peu11G000…
Molecular Function: double-stranded DNA 3'-5' exodeoxyribonuclease activity (GO:0008311);	3	Peu16G003590;Peu06G003740;Peu07G005670
Molecular Function: double-strand/single-strand DNA junction binding (GO:0000406);	2	Peu12G004550;Peu01G024440
Molecular Function: dopamine receptor binding (GO:0050780);	1	Peu19G008440
Molecular Function: dolichyl-pyrophosphate Man7GlcNAc2 alpha-1,6-mannosyltransferase activity (GO:0052824);	1	Peu02G012300
Molecular Function: dolichyl-phosphate-glucose-glycolipid alpha-glucosyltransferase activity (GO:0004583);	1	Peu06G007290
Molecular Function: dolichyl-phosphate beta-D-mannosyltransferase activity (GO:0004582);	2	Peu05G022200;Peu02G000830
Molecular Function: dolichyl-diphosphooligosaccharide-protein glycotransferase activity (GO:0004579);	4	Peu10G019780;Peu05G022570;Peu02G000550;Peu08G003110
Molecular Function: dolichyldiphosphatase activity (GO:0047874);	1	Peu01G033300
Molecular Function: dolichyl pyrophosphate Man9GlcNAc2 alpha-1,3-glucosyltransferase activity (GO:0042281);	2	Peu04G008280;Peu17G009810
Molecular Function: dolichyl pyrophosphate Glc2Man9GlcNAc2 alpha-1,2-glucosyltransferase activity (GO:0106073);	1	Peu06G007290
Molecular Function: dolichyl pyrophosphate Glc1Man9GlcNAc2 alpha-1,3-glucosyltransferase activity (GO:0042283);	1	Peu14G003680
Molecular Function: dolichol kinase activity (GO:0004168);	1	Peu09G002110
Molecular Function: dodecanoyl-[acyl-carrier-protein] hydrolase activity (GO:0047381);	1	Peu10G011170
Molecular Function: DNA-N1-methyladenine dioxygenase activity (GO:0043734);	1	Peu01G004710
Molecular Function: DNA-directed DNA polymerase activity (GO:0003887);	26	Peu11G005230;Peu11G011700;Peu13G001980;Peu01G026500;Peu07G004060;Peu04G004940;Peu01G038370;Peu13G011890;Peu12G002760;Peu03G005300;Peu04G017240;Peu13G010920;Peu12G008270;Peu05G004870;Peu04G021420;Peu09G009770;Peu01G015020;Peu03G013650;Peu03G002990;Peu04G018560;Peu18G003140;Peu10G008760;Peu15G009140;Peu04G020920;Peu01G021730;Peu06G023040
Molecular Function: DNA-directed 5'-3' RNA polymerase activity (GO:0003899);	45	Peu01G009440;Peu04G003290;Peu01G015680;Peu13G011550;Peu18G000060;Peu12G012050;Peu03G002200;Peu06G017330;Peu08G009670;Peu06G012070;Peu01G002110;Peu06G007580;Peu18G010520;Peu06G007630;Peu04G009530;Peu01G022530;Peu17G009150;Peu02G020010;Peu06G007640;Peu10G012960;Peu01G033770;Peu06G004620;Peu03G017360;Peu03G019200;Peu15G013630;Peu06G007670;Peu06G007660;Peu02G002250;Peu18G001520;NewGene_1015;Peu01G002…
Molecular Function: DNA-dependent ATPase activity (GO:0008094);	30	Peu01G039000;Peu14G009290;Peu18G007160;Peu12G000120;Peu02G014280;Peu10G007580;Peu16G005020;Peu04G016700;Peu07G002430;Peu10G012630;Peu05G008430;Peu10G000310;Peu14G004650;Peu04G003190;Peu05G008450;Peu14G006290;Peu01G016950;Peu09G013950;Peu10G006180;Peu18G009500;Peu06G003990;Peu12G005930;Peu19G011260;Peu05G019900;Peu05G008440;Peu05G008420;Peu06G012020;Peu08G013800;Peu12G004550;Peu06G013190
Molecular Function: DNA-binding transcription repressor activity, RNA polymerase II-specific (GO:0001227);	2	Peu08G005790;Peu03G019410
Molecular Function: DNA-binding transcription repressor activity, RNA polymerase II-specific (GO:0001078);	1	Peu08G005790
Molecular Function: DNA-binding transcription factor activity, RNA polymerase II-specific (GO:0000982);	2	Peu02G022260;Peu08G005790
Molecular Function: DNA-binding transcription factor activity, RNA polymerase II-specific (GO:0000981);	92	Peu02G008270;Peu01G019740;Peu06G019230;Peu05G006130;Peu06G018120;Peu01G019590;Peu16G005910;Peu12G011670;Peu09G015810;Peu02G002520;Peu08G015690;Peu01G011140;Peu07G009360;Peu19G001450;Peu06G019570;Peu03G015080;Peu17G008800;Peu12G009990;Peu04G000330;Peu09G005440;Peu05G000180;Peu03G009180;Peu12G011730;Peu13G009790;Peu04G012450;Peu04G019590;Peu13G010350;Peu01G004870;Peu17G002610;Peu05G010520;Peu07G011…
Molecular Function: DNA-binding transcription factor activity (GO:0003700);	988	Peu03G015100;Peu04G019160;Peu09G014570;Peu04G008500;Peu02G011030;Peu06G001460;Peu02G013610;Peu09G002180;Peu11G005250;Peu05G001340;Peu08G019460;Peu14G013520;Peu01G041480;Peu01G009380;Peu11G000620;Peu10G013040;Peu16G009830;Peu06G023830;Peu01G022170;Peu04G019870;Peu02G010960;Peu15G006900;Peu04G001000;Peu05G007500;Peu06G010990;Peu13G003430;Peu16G012030;Peu09G013490;Peu05G016440;Peu03G008290;Peu13G010…
Molecular Function: DNA-binding transcription activator activity, RNA polymerase II-specific (GO:0001228);	20	Peu09G009760;Peu19G008090;Peu02G021070;Peu13G011980;Peu17G010890;Peu18G008580;Peu14G000890;Peu11G013560;Peu19G009500;Peu04G002030;Peu18G010990;Peu01G034870;Peu04G007330;Peu16G004260;Peu02G000340;Peu11G008630;Peu01G027080;Peu11G002190;Peu01G024480;Peu09G009280
Molecular Function: DNA-7-methylguanine glycosylase activity (GO:0043916);	3	Peu05G020010;Peu07G002190;Peu02G003150
Molecular Function: DNA-3-methyladenine glycosylase activity (GO:0008725);	14	Peu08G006850;Peu02G011860;Peu06G017620;Peu10G012490;Peu14G002790;Peu18G010840;Peu03G016150;Peu10G015520;Peu01G006100;Peu07G002190;Peu05G020010;Peu03G013910;Peu08G009630;Peu02G003150
Molecular Function: DNA-(apurinic or apyrimidinic site) endonuclease activity (GO:0003906);	5	Peu16G003590;Peu06G003740;Peu07G005670;Peu07G012630;Peu03G001980
Molecular Function: DNA translocase activity (GO:0015616);	1	Peu05G004940
Molecular Function: DNA topoisomerase type II (double strand cut, ATP-hydrolyzing) activity (GO:0003918);	7	Peu06G003140;Peu01G024000;Peu09G006620;Peu10G021920;Peu03G018290;Peu16G003130;Peu06G011800
Molecular Function: DNA topoisomerase type I (single strand cut, ATP-independent) activity (GO:0003917);	5	Peu01G032920;Peu05G004970;Peu11G008000;Peu14G011890;Peu06G026150
Molecular Function: DNA topoisomerase activity (GO:0003916);	1	Peu05G004970
Molecular Function: DNA replication origin binding (GO:0003688);	12	Peu14G009220;Peu06G011710;NewGene_181;NewGene_610;Peu09G012330;Peu04G012560;Peu18G011290;Peu09G006190;Peu06G018010;Peu09G013450;Peu14G006230;Peu15G009370
Molecular Function: DNA primase activity (GO:0003896);	2	Peu03G015060;Peu03G009200
Molecular Function: DNA polymerase processivity factor activity (GO:0030337);	2	Peu09G004980;Peu01G022650
Molecular Function: DNA polymerase binding (GO:0070182);	5	Peu02G003570;Peu06G002010;Peu03G004840;Peu05G019520;Peu10G001110
Molecular Function: DNA polymerase activity (GO:0034061);	5	Peu04G018560;Peu01G021730;Peu01G015020;Peu03G005300;Peu04G021420
Molecular Function: DNA photolyase activity (GO:0003913);	1	Peu06G025970
Molecular Function: DNA N-glycosylase activity (GO:0019104);	2	Peu03G001980;Peu03G007390
Molecular Function: DNA ligase (ATP) activity (GO:0003910);	4	NewGene_2539;Peu09G001750;Peu18G013200;Peu04G007740
Molecular Function: DNA helicase activity (GO:0004003);	6	Peu04G016700;Peu05G008440;Peu09G013950;Peu05G008450;Peu05G008430;Peu05G008420
Molecular Function: DNA helicase activity (GO:0003678);	41	Peu01G015790;Peu05G015070;Peu13G013420;Peu06G018010;Peu11G009090;Peu01G015970;Peu13G013430;NewGene_181;Peu01G024180;Peu09G013950;Peu03G013970;Peu07G005340;Peu10G010280;Peu05G008440;Peu01G006040;Peu03G004840;Peu01G040470;Peu02G000690;Peu04G012560;Peu01G040460;Peu12G010280;Peu01G005700;Peu04G016700;Peu05G008430;Peu12G001780;Peu10G000310;Peu05G008450;Peu05G015090;Peu04G018280;Peu02G004860;Peu09G0123…
Molecular Function: DNA clamp loader activity (GO:0003689);	1	Peu01G019530
Molecular Function: DNA binding (GO:0003677);	1457	Peu07G002640;Peu02G011570;Peu01G015680;Peu06G006860;Peu10G008590;Peu08G010350;Peu08G007520;Peu08G012280;Peu01G013950;Peu07G000080;Peu10G008960;Peu06G011540;Peu09G003450;Peu04G020140;Peu03G016740;Peu12G003540;Peu04G003510;Peu15G012890;Peu16G007340;Peu03G000810;Peu11G005760;Peu06G022880;Peu15G010120;Peu19G009720;Peu04G012540;Peu12G004150;Peu03G001380;Peu01G029170;Peu01G009780;Peu11G009770;Peu05G019…
Molecular Function: DNA (cytosine-5-)-methyltransferase activity (GO:0003886);	4	Peu03G008790;Peu01G000850;Peu19G000050;Peu04G012930
Molecular Function: disulfide oxidoreductase activity (GO:0015036);	14	Peu17G009640;Peu08G002880;Peu11G002000;Peu16G005130;Peu17G006840;Peu07G003060;Peu01G000870;Peu10G020000;Peu07G001630;Peu04G002250;Peu01G037940;Peu01G013830;Peu02G001420;Peu05G021710
Molecular Function: diphthine-ammonia ligase activity (GO:0017178);	1	Peu13G004190
Molecular Function: diphthine synthase activity (GO:0004164);	1	Peu02G002160
Molecular Function: diphosphomevalonate decarboxylase activity (GO:0004163);	2	Peu08G001640;Peu10G021120
Molecular Function: diphosphoinositol-pentakisphosphate kinase activity (GO:0033857);	2	Peu17G006820;Peu04G012290
Molecular Function: diphosphate-fructose-6-phosphate 1-phosphotransferase activity (GO:0047334);	5	Peu02G000290;Peu06G002090;Peu05G022800;Peu11G001040;Peu04G000270
Molecular Function: dipeptidyl-peptidase activity (GO:0008239);	10	Peu06G019800;Peu09G001370;Peu07G001390;Peu18G001460;Peu07G000740;Peu18G011120;Peu10G020580;Peu03G016450;Peu08G002310;Peu07G001380
Molecular Function: dioxygenase activity (GO:0051213);	99	Peu08G002360;Peu11G012940;NewGene_1896;Peu07G010670;Peu08G014380;Peu11G012570;Peu08G008650;Peu01G016630;Peu01G025240;Peu01G024580;Peu06G008850;Peu03G008800;Peu04G013760;Peu19G000800;Peu01G039630;Peu11G001490;Peu01G004710;Peu04G006790;Peu12G000240;Peu06G008860;Peu17G003190;Peu09G010950;Peu04G013390;Peu11G012880;Peu06G021130;Peu01G038070;Peu11G001780;Peu02G020300;Peu18G008930;Peu11G012890;Peu18G002…
Molecular Function: dihydroxy-acid dehydratase activity (GO:0004160);	2	Peu03G015690;Peu01G004250
Molecular Function: dihydropyrimidine dehydrogenase (NADP+) activity (GO:0017113);	1	Peu15G002520
Molecular Function: dihydropyrimidinase activity (GO:0004157);	1	Peu09G007380
Molecular Function: dihydropteroate synthase activity (GO:0004156);	1	Peu08G008310
Molecular Function: dihydroorotate dehydrogenase activity (GO:0004152);	2	Peu07G008110;Peu05G007050
Molecular Function: dihydroorotase activity (GO:0004151);	1	Peu07G013730
Molecular Function: dihydroneopterin aldolase activity (GO:0004150);	1	Peu16G005830
Molecular Function: dihydrolipoyllysine-residue succinyltransferase activity (GO:0004149);	4	Peu11G007650;Peu01G032620;NewGene_1378;Peu14G012370
Molecular Function: dihydrolipoyllysine-residue acetyltransferase activity (GO:0004742);	5	Peu13G010910;Peu08G002140;Peu03G002930;Peu19G008530;Peu01G018090
Molecular Function: dihydrolipoyl dehydrogenase activity (GO:0004148);	3	Peu10G013690;Peu08G008580;Peu08G009200
Molecular Function: dihydrokaempferol 4-reductase activity (GO:0045552);	2	Peu02G002990;Peu13G007110
Molecular Function: dihydrofolate reductase activity (GO:0004146);	3	Peu09G012110;Peu05G020260;Peu04G014920
Molecular Function: diaminopimelate epimerase activity (GO:0008837);	2	Peu16G011900;Peu06G008990
Molecular Function: diaminopimelate decarboxylase activity (GO:0008836);	2	Peu09G012120;Peu04G014930
Molecular Function: diaminohydroxyphosphoribosylaminopyrimidine deaminase activity (GO:0008835);	3	Peu14G005990;Peu02G014080;Peu19G005900
Molecular Function: diacylglycerol O-acyltransferase activity (GO:0004144);	14	Peu17G000750;Peu19G007370;Peu18G006520;Peu17G000730;Peu17G000700;Peu12G001530;Peu06G013060;Peu07G013710;Peu19G007390;Peu17G000710;Peu01G027480;Peu07G013720;Peu14G007300;Peu09G010230
Molecular Function: diacylglycerol kinase activity (GO:0004143);	7	Peu01G037310;Peu07G010140;Peu06G016710;Peu05G005290;Peu13G013310;Peu18G009950;Peu12G005850
Molecular Function: diacylglycerol cholinephosphotransferase activity (GO:0004142);	2	Peu03G002060;Peu16G009340
Molecular Function: dethiobiotin synthase activity (GO:0004141);	1	Peu18G009720
Molecular Function: dephospho-CoA kinase activity (GO:0004140);	1	Peu10G018340
Molecular Function: deoxyribonuclease activity (GO:0004536);	3	Peu18G003670;Peu13G014030;Peu02G013550
Molecular Function: deoxyribodipyrimidine photo-lyase activity (GO:0003904);	1	Peu01G009930
Molecular Function: deoxynucleoside kinase activity (GO:0019136);	2	Peu13G010500;Peu19G008230
Molecular Function: deoxyhypusine synthase activity (GO:0034038);	1	Peu01G003230
Molecular Function: deoxyhypusine monooxygenase activity (GO:0019135);	2	Peu02G003680;Peu05G019440
Molecular Function: deoxycytidyl transferase activity (GO:0017125);	1	Peu09G009770
Molecular Function: demethylase activity (GO:0032451);	6	Peu05G001990;Peu13G001670;Peu04G002330;Peu05G018880;Peu05G006410;Peu11G000740
Molecular Function: delta3,5-delta2,4-dienoyl-CoA isomerase activity (GO:0051750);	1	Peu01G005120
Molecular Function: delta14-sterol reductase activity (GO:0050613);	1	Peu06G010260
Molecular Function: delta 3-trans-hexadecenoic acid phosphatidylglycerol desaturase activity (GO:0052637);	1	Peu01G038490
Molecular Function: dehydropipecolic acid reductase (GO:0062046);	1	Peu04G005860
Molecular Function: dehydrodolichyl diphosphate synthase activity (GO:0045547);	2	Peu01G022940;Peu09G005410
Molecular Function: deaminase activity (GO:0019239);	3	Peu11G011950;Peu19G000010;Peu01G038700
Molecular Function: deacetylase activity (GO:0019213);	3	Peu07G010750;Peu01G033630;Peu09G014750
Molecular Function: D-cysteine desulfhydrase activity (GO:0019148);	3	Peu12G002720;Peu10G005050;Peu08G015990
Molecular Function: dCTP diphosphatase activity (GO:0047840);	3	Peu02G022630;Peu08G014670;Peu10G006620
Molecular Function: D-arabinono-1,4-lactone oxidase activity (GO:0003885);	5	Peu02G015750;Peu02G015760;Peu16G003460;Peu06G003490;Peu18G003420
Molecular Function: D-aminoacyl-tRNA deacylase activity (GO:0051499);	2	Peu15G004590;Peu04G004020
Molecular Function: damaged DNA binding (GO:0003684);	32	Peu13G013400;Peu06G020710;Peu05G015930;Peu01G013020;Peu18G006670;Peu11G009090;Peu13G013410;Peu09G009770;Peu08G010310;Peu03G013650;Peu12G004550;Peu04G008290;Peu01G024440;Peu07G004830;Peu14G011000;Peu03G016530;Peu17G009800;Peu01G032300;Peu10G011430;Peu14G004820;Peu01G026500;Peu04G007150;Peu05G002600;Peu01G022970;Peu02G004860;Peu01G016950;Peu07G010920;Peu01G025290;Peu05G015080;Peu03G001980;Peu03G009…
Molecular Function: D-alanine-D-alanine ligase activity (GO:0008716);	1	Peu06G009330
Molecular Function: cytoskeletal protein binding (GO:0008092);	40	Peu18G002240;Peu02G002230;Peu08G010590;Peu14G003420;Peu12G003680;Peu03G009170;Peu02G019380;Peu08G014200;Peu04G004140;Peu18G006220;Peu08G015310;Peu01G034350;Peu02G011620;Peu10G005840;Peu06G021470;Peu06G022660;Peu11G008320;Peu05G020970;Peu11G004430;Peu01G011130;Peu01G019610;Peu10G019330;Peu05G006180;Peu10G007160;Peu13G006000;Peu01G029990;Peu04G014140;Peu07G009330;Peu09G011170;Peu14G002500;Peu10G005…
Molecular Function: cytoskeletal anchor activity (GO:0008093);	1	Peu13G005420
Molecular Function: cytokinin dehydrogenase activity (GO:0019139);	9	Peu03G017860;Peu07G006920;Peu06G020970;Peu16G003780;Peu01G001730;Peu02G002690;Peu05G020420;Peu06G003980;Peu06G013600
Molecular Function: cytochrome-c oxidase activity (GO:0004129);	6	Peu19G004740;Peu03G005210;Peu01G015130;Peu07G000790;NewGene_264;Peu10G009060
Molecular Function: cytochrome-b5 reductase activity, acting on NAD(P)H (GO:0004128);	5	Peu10G021890;Peu13G005840;Peu06G020740;Peu04G018000;Peu09G015350
Molecular Function: cytidylate kinase activity (GO:0004127);	5	Peu15G012230;Peu14G007850;Peu02G011940;Peu02G015780;Peu14G002910
Molecular Function: cytidine deaminase activity (GO:0004126);	2	Peu06G013390;Peu18G006450
Molecular Function: cysteine-type peptidase activity (GO:0008234);	46	Peu05G013190;Peu10G004150;Peu04G004480;Peu19G008610;Peu06G012550;Peu17G000050;Peu17G001400;Peu13G011790;Peu10G001250;Peu02G002550;Peu17G002950;Peu13G000230;Peu15G009150;Peu10G005030;Peu04G015130;Peu19G008650;Peu05G020480;Peu04G005770;Peu19G008580;Peu11G004880;Peu11G004890;Peu05G011510;Peu09G016360;Peu09G012310;Peu18G002080;Peu04G019050;Peu01G027340;Peu15G009390;Peu05G022650;Peu15G009070;Peu04G004…
Molecular Function: cysteine-type endopeptidase regulator activity involved in apoptotic process (GO:0043028);	2	Peu12G007430;Peu11G012240
Molecular Function: cysteine-type endopeptidase inhibitor activity involved in apoptotic process (GO:0043027);	2	Peu11G012240;Peu12G007430
Molecular Function: cysteine-type endopeptidase inhibitor activity (GO:0004869);	14	Peu14G011930;Peu06G001280;Peu12G007430;Peu01G002810;Peu02G021380;Peu16G002600;Peu11G012240;Peu06G001300;Peu06G002590;Peu01G020700;Peu06G001290;Peu06G001310;Peu03G016950;Peu09G003390
Molecular Function: cysteine-type endopeptidase activity (GO:0004197);	53	Peu02G000480;Peu10G021730;Peu01G008170;Peu05G020570;Peu01G012360;Peu17G003760;Peu10G020240;Peu13G011300;Peu11G009570;Peu05G007000;Peu11G004630;Peu07G008350;Peu11G008210;Peu05G015810;Peu18G010880;Peu16G005570;Peu02G007250;Peu08G012830;Peu17G003510;Peu05G013400;Peu03G001310;Peu01G012240;Peu06G007150;Peu08G015850;Peu05G006950;Peu07G008360;Peu14G008250;Peu18G005510;Peu05G005710;Peu12G008220;Peu07G004…
Molecular Function: cysteine-type carboxypeptidase activity (GO:0016807);	2	Peu01G009530;Peu05G016840
Molecular Function: cysteine-tRNA ligase activity (GO:0004817);	3	Peu10G011110;Peu08G010570;Peu18G001970
Molecular Function: cysteine synthase activity (GO:0004124);	12	Peu02G014270;Peu14G006270;NewGene_2667;Peu05G003450;Peu13G003120;Peu19G004560;Peu13G012080;Peu08G013350;Peu05G003460;Peu05G003430;Peu05G003420;Peu13G003140
Molecular Function: cysteine desulfurase activity (GO:0031071);	2	Peu09G007190;Peu07G000050
Molecular Function: cystathionine gamma-lyase activity (GO:0004123);	2	Peu06G003320;Peu16G003330
Molecular Function: cystathionine beta-lyase activity (GO:0004121);	2	Peu06G003320;Peu16G003330
Molecular Function: cyclosporin A binding (GO:0016018);	10	Peu04G016090;Peu02G004210;Peu02G001940;Peu01G002500;Peu01G005040;Peu10G016740;Peu03G017170;Peu09G013070;Peu09G010830;Peu05G010940
Molecular Function: cyclopropane-fatty-acyl-phospholipid synthase activity (GO:0008825);	1	Peu10G006450
Molecular Function: cyclo-ligase activity (GO:0016882);	1	Peu18G009720
Molecular Function: cycloeucalenol cycloisomerase activity (GO:0047793);	1	Peu15G009650
Molecular Function: cyclin-dependent protein serine/threonine kinase regulator activity (GO:0016538);	35	Peu01G015420;Peu02G010810;Peu02G002880;Peu10G008380;Peu05G015980;Peu05G007700;Peu09G010070;Peu01G024660;Peu05G002060;Peu14G000400;Peu07G004420;Peu19G010510;Peu07G007240;Peu06G023340;Peu04G018820;Peu13G013370;Peu11G002570;Peu08G003570;Peu02G007090;Peu09G007280;Peu02G022340;Peu06G002790;Peu02G010580;Peu07G000490;Peu02G000800;Peu09G009080;Peu14G016320;Peu01G006720;Peu03G005050;Peu18G002880;Peu08G013…
Molecular Function: cyclin-dependent protein serine/threonine kinase inhibitor activity (GO:0004861);	7	Peu01G028300;Peu17G003600;Peu09G010590;Peu04G013680;Peu07G003760;Peu05G011090;Peu02G021930
Molecular Function: cyclin-dependent protein serine/threonine kinase activity (GO:0004693);	18	Peu11G010050;Peu03G012830;Peu02G005840;Peu05G003200;Peu19G007530;Peu15G006630;Peu12G009400;Peu01G036530;Peu15G001480;Peu14G005640;Peu11G012990;Peu13G002870;Peu13G012240;Peu18G008540;Peu10G005530;Peu08G015550;Peu06G002100;Peu01G007320
Molecular Function: cyclin-dependent protein serine/threonine kinase activator activity (GO:0061575);	8	Peu03G013360;Peu04G019910;Peu05G007700;Peu18G010510;Peu07G007240;Peu06G017310;Peu02G002880;Peu09G001570
Molecular Function: cyclin-dependent protein kinase activity (GO:0097472);	1	Peu15G001480
Molecular Function: cyclin binding (GO:0030332);	3	NewGene_706;Peu07G001760;Peu11G012990
Molecular Function: cyclase activity (GO:0009975);	5	Peu06G022720;Peu16G012700;Peu08G006390;Peu15G000580;Peu03G001480
Molecular Function: cyanate hydratase activity (GO:0008824);	1	Peu10G006480
Molecular Function: cullin family protein binding (GO:0097602);	15	Peu01G003930;Peu05G021500;Peu12G007810;Peu15G013760;Peu01G014580;Peu01G011330;Peu09G013570;Peu16G002350;Peu04G016390;Peu12G007690;Peu03G005780;Peu03G015970;Peu02G001660;Peu02G014240;Peu18G011240
Molecular Function: CTP:3'-cytidine-tRNA cytidylyltransferase activity (GO:0052928);	1	Peu13G010670
Molecular Function: CTP synthase activity (GO:0003883);	5	Peu01G005940;Peu03G014050;Peu14G009450;Peu08G006770;Peu10G015630
Molecular Function: crossover junction endodeoxyribonuclease activity (GO:0008821);	4	Peu14G005470;Peu19G011100;Peu02G013550;Peu13G014030
Molecular Function: CP2 mannose-ethanolamine phosphotransferase activity (GO:0051267);	1	Peu07G000950
Molecular Function: core promoter sequence-specific DNA binding (GO:0001047);	1	Peu04G020350
Molecular Function: coproporphyrinogen oxidase activity (GO:0004109);	3	Peu12G008380;Peu15G009350;Peu11G001470
Molecular Function: copper transmembrane transporter activity, phosphorylative mechanism (GO:0043682);	3	Peu01G013820;Peu03G006530;Peu18G004130
Molecular Function: copper ion transmembrane transporter activity (GO:0005375);	6	Peu09G004810;Peu06G012460;Peu06G020790;Peu09G004800;Peu01G022470;Peu06G008200
Molecular Function: copper ion binding (GO:0005507);	92	Peu01G036570;Peu09G015330;Peu13G013730;Peu05G017580;Peu09G004480;Peu03G017960;Peu03G011200;Peu07G003420;Peu12G003650;Peu03G010530;Peu16G010430;Peu14G012350;Peu10G016230;Peu04G000660;Peu08G006280;Peu10G008250;Peu01G000020;Peu08G002540;Peu02G001900;Peu01G036640;Peu07G002100;Peu06G008530;Peu01G039890;Peu06G008520;Peu01G001590;Peu06G008280;Peu03G009990;Peu14G014560;Peu06G007470;Peu09G015590;Peu05G021…
Molecular Function: copper chaperone activity (GO:0016531);	2	Peu11G010030;Peu01G036560
Molecular Function: cobalt ion binding (GO:0050897);	8	Peu01G023190;Peu09G005630;Peu05G015020;Peu04G003180;Peu02G003100;Peu17G000010;Peu05G020070;Peu13G014500
Molecular Function: CoA-ligase activity (GO:0016405);	11	Peu08G002480;Peu15G009540;Peu12G008590;Peu01G030120;Peu17G009700;Peu06G016450;Peu01G004630;Peu10G005540;Peu17G002230;Peu03G016660;Peu10G020420
Molecular Function: CoA hydrolase activity (GO:0016289);	2	Peu14G014750;Peu10G000360
Molecular Function: clathrin light chain binding (GO:0032051);	4	Peu09G007850;Peu10G016560;Peu08G005980;Peu01G025300
Molecular Function: clathrin heavy chain binding (GO:0032050);	17	Peu18G013270;Peu16G011310;Peu06G024130;Peu04G003050;Peu08G005620;Peu11G003360;Peu19G006790;Peu18G002190;Peu19G009900;Peu08G011950;Peu05G013970;Peu06G005490;Peu08G012160;Peu02G020340;Peu10G009520;Peu10G010060;Peu06G010440
Molecular Function: clathrin binding (GO:0030276);	20	Peu03G011640;Peu06G006490;Peu18G012320;Peu06G022180;Peu02G011910;Peu07G002040;Peu14G012700;Peu18G005470;Peu02G021010;Peu08G011430;Peu02G019920;Peu01G008540;Peu18G012110;Peu01G021900;Peu01G016420;Peu06G022990;Peu14G012100;Peu14G002850;Peu02G007030;Peu08G004640
Molecular Function: clathrin adaptor activity (GO:0035615);	4	Peu04G017640;Peu09G014830;Peu06G008170;Peu16G010220
Molecular Function: class I DNA-(apurinic or apyrimidinic site) endonuclease activity (GO:0140078);	4	Peu16G003590;Peu07G012630;Peu07G005670;Peu15G009220
Molecular Function: citrate dehydratase activity (GO:0047780);	4	Peu02G020810;Peu14G012260;Peu07G005950;Peu05G008680
Molecular Function: citrate (Si)-synthase activity (GO:0004108);	3	Peu01G021080;Peu09G003500;Peu16G007860
Molecular Function: cis-trans isomerase activity (GO:0016859);	2	Peu05G019000;Peu02G004150
Molecular Function: cis-regulatory region sequence-specific DNA binding (GO:0035326);	2	Peu13G003430;Peu05G003730
Molecular Function: cis-regulatory region sequence-specific DNA binding (GO:0001158);	2	Peu05G003730;Peu13G003430
Molecular Function: cis-regulatory region sequence-specific DNA binding (GO:0000987);	12	Peu05G000180;Peu02G023080;Peu01G019590;Peu10G014830;Peu13G001600;Peu02G022260;Peu06G019230;Peu13G000160;Peu08G007450;Peu16G005910;Peu12G009980;Peu01G029620
Molecular Function: cinnamyl-alcohol dehydrogenase activity (GO:0045551);	4	Peu01G027140;Peu09G006960;Peu09G009900;Peu06G019020
Molecular Function: chromatin DNA binding (GO:0031490);	14	Peu05G001990;Peu04G018560;Peu16G002340;Peu13G001670;Peu06G002420;Peu05G006410;Peu03G007090;Peu01G006580;Peu11G002600;Peu01G002840;Peu04G002330;Peu03G001710;Peu03G013480;Peu11G000740
Molecular Function: chromatin binding (GO:0003682);	86	Peu03G001280;Peu12G006210;Peu06G001550;Peu17G004990;Peu08G006640;Peu19G000050;Peu05G008970;Peu03G011360;Peu04G010290;Peu07G008510;Peu04G015100;Peu17G007150;Peu01G015210;Peu14G012580;Peu01G021570;Peu01G037980;Peu12G007010;Peu18G013230;Peu03G007090;Peu05G006410;Peu08G010290;Peu10G011460;Peu11G011370;Peu07G012660;Peu16G000720;Peu01G016620;Peu02G004620;Peu17G000850;Peu11G008420;Peu05G018880;Peu06G001…
Molecular Function: chorismate synthase activity (GO:0004107);	2	Peu08G003300;Peu10G019620
Molecular Function: chorismate mutase activity (GO:0004106);	5	Peu10G014470;Peu08G007850;Peu08G007860;Peu17G007990;Peu18G001530
Molecular Function: choline-phosphate cytidylyltransferase activity (GO:0004105);	2	Peu01G013860;Peu06G000660
Molecular Function: choline kinase activity (GO:0004103);	2	Peu02G005730;Peu05G017310
Molecular Function: cholestenone 5-alpha-reductase activity (GO:0047751);	3	Peu05G003390;Peu13G012700;Peu16G010870
Molecular Function: cholestenol delta-isomerase activity (GO:0047750);	2	Peu01G005680;Peu03G014280
Molecular Function: chloroplast targeting sequence binding (GO:0030941);	2	Peu04G019290;Peu04G019300
Molecular Function: chlorophyllide a oxygenase [overall] activity (GO:0010277);	12	Peu01G000500;Peu01G000510;Peu05G015710;Peu03G019010;Peu18G001200;Peu03G019050;Peu03G019020;Peu02G007400;Peu03G019060;Peu06G025300;Peu04G019880;Peu09G001580
Molecular Function: chlorophyllase activity (GO:0047746);	2	Peu10G007650;Peu05G018800
Molecular Function: chlorophyll synthetase activity (GO:0046408);	2	Peu06G008940;Peu16G011750
Molecular Function: chlorophyll binding (GO:0016168);	29	Peu01G004730;Peu05G022850;Peu16G011360;Peu11G010670;Peu15G006720;Peu02G019990;Peu01G019150;Peu06G007620;Peu14G001880;Peu08G005660;Peu06G012350;Peu05G021170;Peu08G003320;Peu02G011280;Peu11G005900;Peu10G019580;NewGene_1988;Peu06G007610;Peu05G021160;Peu06G008690;Peu03G015220;Peu14G014070;Peu19G006720;Peu05G003020;Peu03G001160;Peu14G013410;Peu02G016650;Peu06G008700;Peu01G037200
Molecular Function: chloride transmembrane transporter activity (GO:0015108);	3	Peu14G005980;Peu19G000030;Peu10G008360
Molecular Function: chloride channel activity (GO:0005254);	1	Peu14G005980
Molecular Function: chitinase activity (GO:0004568);	28	Peu19G009370;Peu10G012870;Peu14G007110;Peu14G006720;Peu18G011230;Peu06G017980;Peu04G016880;Peu09G014140;Peu14G014340;Peu02G016410;Peu02G021720;Peu15G002050;Peu02G014950;Peu09G014130;Peu09G014150;Peu19G009380;Peu13G011840;Peu14G011680;Peu14G008420;Peu04G016910;Peu18G011220;Peu02G014640;Peu14G006730;Peu06G024790;Peu04G016900;Peu19G009390;Peu06G024810;Peu02G021920
Molecular Function: chitin binding (GO:0008061);	31	Peu18G011210;Peu18G011190;Peu09G014240;Peu18G011230;Peu06G017980;Peu19G009370;Peu04G017040;Peu14G007110;Peu14G014340;Peu05G003970;Peu18G011200;Peu02G021720;Peu04G016880;Peu09G014140;Peu13G011840;Peu13G003700;Peu18G011220;Peu13G003710;Peu04G016910;Peu09G014150;Peu02G014950;Peu09G014130;Peu19G009380;Peu19G009390;Peu13G003730;Peu06G024810;Peu02G014960;Peu06G017970;Peu14G007120;Peu06G024790;Peu04G016…
Molecular Function: chaperone binding (GO:0051087);	50	Peu13G005450;Peu01G009350;Peu09G007940;Peu18G013910;Peu15G002460;Peu12G011770;Peu02G008040;Peu01G032740;Peu16G005200;Peu09G007470;Peu10G010210;Peu11G007610;Peu05G019710;Peu01G014330;Peu18G002930;Peu10G012050;Peu01G024850;Peu10G003530;Peu17G009640;Peu08G002960;Peu16G011930;Peu03G014900;Peu12G011030;Peu06G018590;Peu07G013450;Peu04G012660;Peu07G013430;Peu08G011250;Peu16G001360;Peu15G012830;Peu17G001…
Molecular Function: channel activity (GO:0022838);	2	Peu05G008890;Peu14G005980
Molecular Function: channel activity (GO:0015267);	40	Peu11G012600;Peu09G012900;Peu13G004690;Peu04G015680;Peu08G005540;Peu01G039920;Peu14G005980;Peu19G002800;Peu09G002660;Peu09G012920;Peu10G019700;Peu17G010930;Peu18G013960;Peu04G005050;Peu09G003840;Peu06G011320;Peu05G008890;Peu09G012890;Peu08G003200;Peu09G001700;Peu03G016030;Peu03G011470;Peu02G008670;Peu01G021510;Peu11G005300;Peu10G010310;Peu01G003840;Peu16G007870;Peu02G020620;Peu09G012910;Peu06G022…
Molecular Function: ceramide kinase activity (GO:0001729);	1	Peu04G021100
Molecular Function: ceramide cholinephosphotransferase activity (GO:0047493);	4	Peu03G007810;Peu01G022500;Peu06G008250;Peu16G010340
Molecular Function: ceramide 1-phosphate transfer activity (GO:1902388);	5	Peu02G003160;Peu05G016640;Peu08G014680;Peu02G006360;Peu16G004690
Molecular Function: ceramide 1-phosphate binding (GO:1902387);	5	Peu08G014680;Peu05G016640;Peu16G004690;Peu02G006360;Peu02G003160
Molecular Function: ceramidase activity (GO:0102121);	4	Peu02G001140;Peu16G010810;Peu01G022620;Peu09G004950
Molecular Function: centromeric DNA binding (GO:0019237);	2	Peu01G015570;Peu03G004950
Molecular Function: cellulose synthase activity (GO:0016759);	6	Peu03G012780;Peu18G002400;Peu06G023840;Peu05G002050;Peu14G012430;Peu09G006780
Molecular Function: cellulose synthase (UDP-forming) activity (GO:0016760);	39	Peu03G012790;Peu07G008400;Peu14G012440;Peu14G012430;Peu05G002050;Peu03G015780;Peu06G000450;Peu02G020610;Peu18G002400;Peu01G033730;Peu08G014250;Peu06G004380;Peu09G006780;Peu01G004110;Peu03G008530;Peu01G024140;Peu06G017430;Peu13G001750;Peu02G005970;Peu02G017560;Peu11G005100;Peu03G012770;Peu10G007050;Peu10G007040;Peu14G009590;Peu06G023840;Peu04G019170;Peu05G006870;Peu02G023300;Peu13G007270;Peu03G012…
Molecular Function: cellulase activity (GO:0008810);	26	Peu15G012140;Peu03G013240;Peu02G020430;Peu01G007720;Peu02G002180;Peu01G008290;Peu09G012530;Peu05G021020;Peu19G007270;Peu01G032510;Peu05G009360;Peu14G009750;Peu01G006460;Peu08G006720;Peu04G015290;Peu08G011500;Peu06G020850;Peu14G012620;Peu03G013580;Peu05G016630;Peu15G012130;Peu03G012510;Peu10G009990;Peu02G017760;Peu01G006860;Peu10G015690
Molecular Function: cellobiose glucosidase activity (GO:0080079);	1	Peu05G004340
Molecular Function: cell adhesion molecule binding (GO:0050839);	4	Peu03G009170;Peu01G011130;Peu01G020640;Peu01G029990
Molecular Function: CDP-glycerol diphosphatase activity (GO:0047734);	1	Peu15G008810
Molecular Function: CDP-diacylglycerol-inositol 3-phosphatidyltransferase activity (GO:0003881);	2	Peu04G016360;Peu09G013550
Molecular Function: CDP-diacylglycerol-glycerol-3-phosphate 3-phosphatidyltransferase activity (GO:0008444);	2	Peu10G019050;Peu08G003870
Molecular Function: cation:chloride symporter activity (GO:0015377);	1	Peu01G032700
Molecular Function: cation transmembrane transporter activity (GO:0008324);	29	Peu16G000800;Peu02G018360;NewGene_1557;Peu18G012690;Peu10G015290;Peu01G039570;Peu10G018750;Peu01G000890;Peu18G013610;Peu08G004130;Peu03G018670;Peu16G003820;Peu01G026360;Peu10G022340;Peu10G022060;Peu05G008890;Peu09G004690;Peu01G022910;Peu02G015890;Peu18G013630;Peu08G007090;Peu05G008910;Peu14G007970;Peu01G000880;Peu13G002270;Peu10G015300;Peu10G015280;Peu03G001480;Peu01G014560
Molecular Function: cation channel activity (GO:0005261);	2	Peu05G008890;Peu14G010800
Molecular Function: cation binding (GO:0043169);	62	Peu10G011060;Peu05G019000;Peu10G020480;Peu06G008450;Peu09G005650;Peu10G022200;Peu14G009330;Peu05G020070;Peu08G002400;Peu17G005980;Peu05G006410;Peu05G013470;Peu03G008480;Peu04G004500;Peu06G007470;Peu08G010500;Peu02G017230;Peu10G011180;Peu02G004820;Peu15G012550;Peu01G004710;Peu14G013970;Peu05G001220;Peu05G022210;Peu02G005520;Peu02G000260;Peu02G009340;Peu16G010910;Peu04G019930;Peu10G011190;Peu14G010…
Molecular Function: catechol oxidase activity (GO:0004097);	9	Peu11G009170;Peu04G002920;Peu11G003140;Peu01G035300;Peu11G003150;Peu01G035270;Peu01G035390;Peu04G014830;Peu01G035370
Molecular Function: catalytic activity, acting on RNA (GO:0140098);	28	Peu04G004020;Peu03G005300;Peu09G013210;Peu10G011060;Peu10G016290;Peu11G003760;Peu18G003670;Peu03G009340;Peu02G002250;Peu13G010950;Peu01G024950;Peu11G012170;Peu09G014400;Peu04G017210;Peu09G004340;Peu15G006930;Peu04G003440;Peu10G011070;Peu08G011140;Peu01G021730;Peu14G013500;Peu11G014180;Peu02G000250;Peu01G015020;Peu06G009360;Peu01G007060;Peu14G006910;Peu04G021420
Molecular Function: catalytic activity, acting on DNA (GO:0140097);	15	Peu01G015020;Peu04G018560;Peu13G014030;Peu03G007390;Peu05G008440;Peu04G021420;Peu04G016700;Peu05G008450;Peu03G005300;Peu05G008420;Peu05G008430;Peu01G021730;Peu02G013550;Peu09G013950;Peu18G003670
Molecular Function: catalytic activity, acting on a tRNA (GO:0140101);	4	Peu11G014180;Peu04G017210;Peu09G014400;Peu04G004020
Molecular Function: catalytic activity, acting on a rRNA (GO:0140102);	3	Peu09G004340;Peu11G012170;Peu09G013210
Molecular Function: catalytic activity, acting on a protein (GO:0140096);	192	Peu02G009610;Peu02G003910;Peu03G009170;Peu12G007430;Peu08G003240;Peu03G016720;Peu04G002250;Peu01G031110;Peu02G023350;Peu01G008500;Peu14G012890;Peu13G012310;Peu06G025680;Peu11G010010;Peu02G018110;Peu16G011460;Peu02G007200;Peu03G005300;Peu05G016380;Peu02G000540;Peu02G011620;Peu01G019520;Peu05G019790;Peu05G001990;Peu01G038490;Peu02G010540;Peu01G013450;Peu04G019930;Peu02G022220;Peu10G004940;Peu09G011…
Molecular Function: catalytic activity (GO:0003824);	890	Peu13G009570;Peu09G006250;Peu13G010060;Peu12G011400;Peu03G014880;Peu10G014160;Peu03G016080;Peu02G005370;Peu01G033200;Peu07G003060;Peu01G020060;Peu06G020730;Peu08G002640;Peu01G038830;Peu05G016770;Peu01G021820;Peu02G005730;Peu19G002520;Peu03G010730;Peu06G001090;Peu04G017460;Peu18G010080;Peu01G024740;Peu05G006410;Peu14G003540;Peu15G003050;Peu11G000270;Peu06G016090;Peu08G014570;Peu19G007150;Peu02G009…
Molecular Function: catalase activity (GO:0004096);	5	Peu05G008060;Peu05G022260;Peu03G018250;Peu03G018260;Peu02G000780
Molecular Function: carotenoid isomerase activity (GO:0046608);	2	Peu16G005710;Peu06G019060
Molecular Function: carotenoid dioxygenase activity (GO:0010436);	11	Peu01G036020;Peu18G003790;Peu06G022640;Peu06G022570;Peu04G017740;Peu11G009540;Peu09G014970;Peu14G003930;Peu18G003660;Peu01G024100;Peu11G006550
Molecular Function: carotene 7,8-desaturase activity (GO:0016719);	2	Peu05G003630;Peu13G003330
Molecular Function: cargo adaptor activity (GO:0140312);	4	Peu06G008170;Peu16G010220;Peu04G017640;Peu04G021270
Molecular Function: carboxypeptidase activity (GO:0004180);	2	Peu01G019460;Peu06G018940
Molecular Function: carboxy-lyase activity (GO:0016831);	17	Peu04G002690;Peu02G023070;Peu05G016780;Peu04G004270;Peu17G012990;NewGene_631;Peu03G014910;Peu01G025320;Peu03G015010;Peu11G004540;Peu01G004940;Peu18G002800;Peu16G011830;Peu06G008970;Peu13G004640;Peu02G006220;Peu01G004930
Molecular Function: carboxylic ester hydrolase activity (GO:0052689);	35	Peu06G017750;Peu03G005130;Peu09G006250;Peu06G017740;Peu07G003340;Peu18G007210;Peu07G001420;Peu05G001000;Peu02G002420;Peu12G012520;Peu05G009500;Peu06G012140;Peu07G003330;Peu04G007610;Peu05G000120;Peu13G000730;Peu14G008890;Peu13G000100;Peu04G021150;Peu05G020790;Peu04G014820;Peu06G010610;Peu13G014240;Peu07G003310;Peu17G007860;Peu04G021160;Peu07G003320;Peu06G003880;Peu06G017730;Peu12G010190;Peu01G033…
Molecular Function: carboxylic acid transmembrane transporter activity (GO:0046943);	3	Peu06G007720;Peu01G021950;Peu10G012940
Molecular Function: carboxylic acid binding (GO:0031406);	18	Peu15G011460;Peu10G016260;Peu14G007150;Peu10G012600;Peu01G029420;Peu14G000330;Peu05G016370;Peu05G018060;Peu02G006670;Peu08G009360;Peu08G006240;Peu03G010360;Peu03G008050;Peu01G009830;Peu16G012200;Peu06G009130;Peu01G012300;Peu07G000570
Molecular Function: carbon-sulfur lyase activity (GO:0016846);	15	Peu08G016380;Peu17G011290;Peu04G006940;Peu01G006940;Peu17G011300;Peu15G008480;Peu17G011280;Peu08G015990;Peu02G005740;Peu02G005750;Peu10G004540;Peu17G011310;Peu06G003320;Peu16G003330;Peu12G007530
Molecular Function: carbon-oxygen lyase activity (GO:0016835);	10	Peu17G012240;Peu05G021900;Peu11G009480;Peu03G010680;Peu04G006190;Peu04G006200;Peu14G009670;Peu17G012200;Peu17G012230;Peu05G009870
Molecular Function: carbon-nitrogen ligase activity, with glutamine as amido-N-donor (GO:0016884);	1	Peu08G019230
Molecular Function: carbon-carbon lyase activity (GO:0016830);	6	Peu04G007770;Peu09G005180;Peu15G009970;Peu05G005350;Peu01G022770;Peu18G002800
Molecular Function: carbonate dehydratase activity (GO:0004089);	17	Peu08G016580;Peu06G003930;Peu05G013370;Peu17G003000;Peu06G003940;Peu15G007990;Peu04G019560;Peu16G006950;Peu09G002300;Peu07G011640;Peu06G020210;Peu05G009870;Peu10G004190;Peu16G003740;Peu15G007970;Peu06G010760;Peu01G031810
Molecular Function: carbohydrate:proton symporter activity (GO:0005351);	35	Peu18G008740;Peu19G006110;Peu07G007900;Peu02G000520;Peu10G008330;Peu02G008580;Peu04G008390;Peu18G011340;Peu06G018040;Peu05G007890;Peu04G002970;Peu02G008570;Peu07G007990;Peu05G002830;Peu01G022740;Peu07G002540;Peu10G002130;Peu01G009370;Peu09G011600;Peu14G010740;Peu04G014470;Peu13G002530;Peu09G016330;Peu13G012750;Peu01G023200;Peu11G002670;Peu05G002620;Peu07G008000;Peu13G002540;Peu05G002820;Peu04G021…
Molecular Function: carbohydrate phosphatase activity (GO:0019203);	4	Peu08G002320;Peu01G031820;Peu03G007590;Peu10G020570
Molecular Function: carbohydrate kinase activity (GO:0019200);	7	Peu06G000220;Peu19G007900;Peu13G007030;Peu17G010840;Peu01G023020;Peu13G010060;Peu09G005450
Molecular Function: carbohydrate derivative binding (GO:0097367);	41	Peu04G019290;Peu14G002500;Peu10G005020;Peu17G005980;Peu05G013470;Peu10G003470;Peu14G009330;Peu14G014340;Peu02G021720;Peu10G018220;Peu05G019830;Peu08G016990;Peu10G011180;Peu08G010500;Peu02G009340;Peu09G011170;Peu10G011190;Peu14G010030;Peu17G008210;Peu05G001220;Peu05G015590;Peu04G014140;Peu04G017040;Peu02G011620;Peu14G007110;Peu13G010730;Peu02G017270;Peu16G005560;Peu09G014240;Peu08G002470;Peu10G013…
Molecular Function: carbohydrate binding (GO:0030246);	158	Peu15G013080;Peu16G007660;Peu10G013710;Peu10G003470;Peu12G010610;Peu15G011630;Peu06G003150;Peu18G001220;Peu18G001210;Peu01G039970;Peu17G006570;Peu01G011110;Peu01G008000;Peu11G012560;Peu11G003680;Peu05G005100;Peu15G000410;Peu14G011380;Peu06G012300;Peu08G004880;Peu02G021570;Peu13G011420;Peu06G025270;Peu06G018380;Peu08G002120;Peu16G009770;Peu06G016760;Peu06G011530;Peu19G003060;Peu15G011580;Peu11G002…
Molecular Function: carbamoyl-phosphate synthase (glutamine-hydrolyzing) activity (GO:0004088);	3	Peu08G019230;Peu01G013320;Peu03G007030
Molecular Function: carbamoyl-phosphate synthase (ammonia) activity (GO:0004087);	1	Peu08G019230
Molecular Function: calmodulin-lysine N-methyltransferase activity (GO:0018025);	2	Peu05G009100;Peu07G005610
Molecular Function: calmodulin-dependent protein kinase activity (GO:0004683);	6	Peu09G011170;Peu02G011620;Peu04G014140;Peu14G002500;Peu05G013870;Peu10G005020
Molecular Function: calmodulin binding (GO:0005516);	101	Peu06G006220;Peu04G019020;Peu04G002560;Peu15G004680;Peu14G000840;Peu13G003430;Peu16G005780;Peu12G005960;Peu06G011500;Peu13G010740;Peu01G023500;Peu13G005730;Peu07G012580;Peu19G008380;Peu03G010750;Peu02G004970;Peu06G013090;Peu11G002790;Peu04G002570;Peu05G003730;Peu16G003670;Peu17G003160;Peu06G002780;Peu05G009210;Peu10G022310;Peu12G011890;Peu16G007680;Peu04G003850;Peu12G006500;Peu15G003970;Peu03G000…
Molecular Function: calcium-dependent protein serine/threonine kinase activity (GO:0009931);	34	Peu05G022250;Peu12G000760;Peu01G024890;Peu12G006500;Peu04G013830;Peu05G013870;Peu10G021950;Peu02G001480;Peu06G003240;Peu09G006050;Peu07G003620;Peu08G001110;Peu05G010960;Peu08G000830;Peu07G011450;Peu17G003160;Peu10G006790;Peu06G004410;Peu19G008380;Peu03G010750;Peu07G012580;Peu01G023500;Peu13G010740;Peu16G005780;Peu01G024810;Peu04G019020;Peu11G000240;Peu06G019040;Peu19G000320;Peu12G011890;Peu19G002…
Molecular Function: calcium-dependent protein kinase activity (GO:0010857);	1	Peu05G013870
Molecular Function: calcium-dependent phospholipid binding (GO:0005544);	16	Peu07G009700;Peu13G002640;Peu15G002620;Peu12G002970;Peu03G017590;Peu12G009830;Peu01G002040;Peu01G002050;Peu01G002060;Peu10G009400;Peu13G004840;Peu15G010770;Peu02G008550;Peu01G025180;Peu05G005800;Peu08G012110
Molecular Function: calcium-dependent cysteine-type endopeptidase activity (GO:0004198);	2	Peu01G000330;Peu03G019180
Molecular Function: calcium:proton antiporter activity (GO:0015369);	9	Peu01G034330;Peu06G008740;Peu11G014310;Peu09G005420;Peu10G022130;Peu09G005430;Peu01G022990;Peu01G041180;Peu16G011390
Molecular Function: calcium transmembrane transporter activity, phosphorylative mechanism (GO:0005388);	26	Peu03G017890;Peu06G003830;Peu14G000660;Peu05G003830;Peu13G003570;Peu09G003690;Peu05G018910;Peu13G003380;Peu02G004240;Peu10G022310;Peu05G012180;Peu01G001700;Peu07G005430;Peu16G000830;Peu06G001490;Peu10G007540;Peu08G013860;Peu16G003670;Peu06G006220;Peu16G000820;Peu18G013010;Peu08G000530;Peu06G005850;Peu14G000840;Peu16G000800;Peu14G007600
Molecular Function: calcium ion transmembrane transporter activity (GO:0015085);	4	Peu13G007850;Peu05G008890;Peu16G000800;Peu08G010150
Molecular Function: calcium ion binding (GO:0005509);	325	Peu18G011670;Peu11G001320;Peu02G006880;Peu04G007390;Peu09G006910;Peu05G019960;Peu02G000680;Peu07G005880;Peu16G003730;Peu06G009900;Peu15G000940;Peu04G001040;Peu13G013200;Peu10G009400;Peu01G023500;Peu17G001710;Peu13G012340;Peu03G001890;Peu14G004910;Peu03G013810;Peu05G018310;Peu01G026580;Peu03G008430;Peu01G029890;Peu10G018660;Peu02G020200;Peu05G006880;Peu19G002150;Peu05G003840;Peu14G012970;Peu14G007…
Molecular Function: calcium channel activity (GO:0005262);	8	Peu07G002800;Peu16G005220;Peu19G011540;Peu02G011830;Peu05G008890;Peu14G002730;Peu13G014490;Peu05G010400
Molecular Function: calcium activated cation channel activity (GO:0005227);	11	Peu01G032750;Peu03G008770;Peu10G014630;Peu14G012500;Peu08G007730;Peu01G032760;Peu01G011480;Peu04G000420;Peu02G010130;Peu03G017610;Peu02G020560
Molecular Function: caffeoyl-CoA: alcohol caffeoyl transferase activity (GO:0090430);	2	Peu03G005130;Peu12G009270
Molecular Function: caffeate O-methyltransferase activity (GO:0047763);	1	Peu05G016190
Molecular Function: cadmium ion transmembrane transporter activity (GO:0015086);	12	Peu10G015290;Peu02G007140;Peu01G000880;Peu10G015300;Peu10G018750;Peu10G015280;Peu01G000890;Peu08G004130;Peu07G004700;Peu07G004740;Peu02G010770;Peu08G007090
Molecular Function: cadherin binding (GO:0045296);	4	Peu01G020640;Peu01G029990;Peu01G011130;Peu03G009170
Molecular Function: C-8 sterol isomerase activity (GO:0000247);	1	Peu03G014280
Molecular Function: C-5 sterol desaturase activity (GO:0000248);	2	Peu04G008030;Peu17G010060
Molecular Function: C-4 methylsterol oxidase activity (GO:0000254);	5	Peu03G010290;Peu01G022420;Peu01G009910;Peu14G004800;Peu09G004650
Molecular Function: C-20 gibberellin 2-beta-dioxygenase activity (GO:0052635);	2	Peu11G001780;Peu04G001630
Molecular Function: C-19 gibberellin 2-beta-dioxygenase activity (GO:0052634);	5	Peu11G008230;Peu02G016910;Peu08G008650;Peu01G034670;Peu04G005230
Molecular Function: branched-chain-amino-acid transaminase activity (GO:0004084);	3	Peu09G008730;Peu02G010110;Peu05G002780
Molecular Function: box H/ACA snoRNA binding (GO:0034513);	3	Peu08G009440;Peu19G003140;Peu02G003250
Molecular Function: borate efflux transmembrane transporter activity (GO:0080139);	5	NewGene_1819;Peu15G008100;NewGene_1818;Peu12G007390;Peu08G008530
Molecular Function: blue light photoreceptor activity (GO:0009882);	3	Peu05G014410;Peu02G008660;Peu10G006780
Molecular Function: bis(5'-adenosyl)-triphosphatase activity (GO:0047710);	1	Peu13G014460
Molecular Function: bis(5'-adenosyl)-pentaphosphatase activity (GO:0034432);	1	Peu10G010250
Molecular Function: biotin-[acetyl-CoA-carboxylase] ligase activity (GO:0004077);	2	Peu05G015280;Peu02G007840
Molecular Function: biotin synthase activity (GO:0004076);	2	Peu07G012520;Peu17G002210
Molecular Function: biotin carboxylase activity (GO:0004075);	2	Peu06G006690;Peu18G013530
Molecular Function: binding (GO:0005488);	814	Peu08G007820;Peu03G006680;Peu12G010770;Peu06G025680;Peu15G010680;Peu14G013160;Peu11G010010;Peu11G003760;Peu04G014230;Peu10G017630;Peu11G006180;Peu05G008420;Peu02G017270;Peu04G016700;Peu11G005930;Peu05G007150;NewGene_1145;Peu02G012350;Peu06G012560;Peu05G010240;Peu05G008430;Peu14G016230;Peu02G020480;Peu08G007040;Peu06G011020;Peu09G007350;Peu02G007480;Peu15G013020;Peu06G010730;Peu08G011570;Peu06G010…
Molecular Function: beta-tubulin binding (GO:0048487);	6	Peu13G006230;Peu07G010750;Peu14G004580;Peu02G012930;Peu11G011370;Peu01G037980
Molecular Function: beta-phosphoglucomutase activity (GO:0008801);	1	Peu05G000960
Molecular Function: beta-N-acetylhexosaminidase activity (GO:0004563);	5	Peu01G021250;Peu01G021230;Peu08G006200;Peu10G018730;Peu08G006710
Molecular Function: beta-N-acetylglucosaminylglycopeptide beta-1,4-galactosyltransferase activity (GO:0003831);	1	Peu05G022880
Molecular Function: beta-N-acetylglucosaminidase activity (GO:0016231);	1	Peu08G006200
Molecular Function: beta-mannosidase activity (GO:0004567);	1	Peu05G004340
Molecular Function: beta-maltose 4-alpha-glucanotransferase activity (GO:0102500);	1	Peu07G008860
Molecular Function: beta-L-arabinosidase activity (GO:0047701);	1	Peu05G004340
Molecular Function: betaine-homocysteine S-methyltransferase activity (GO:0047150);	4	Peu08G013590;Peu10G007770;Peu02G004450;Peu05G018700
Molecular Function: betaine-aldehyde dehydrogenase activity (GO:0008802);	2	Peu12G006830;Peu15G007480
Molecular Function: beta-glucuronidase activity (GO:0004566);	3	Peu06G024390;Peu18G001960;Peu15G004650
Molecular Function: beta-glucosidase activity (GO:0008422);	19	Peu09G015110;Peu01G020850;Peu01G037770;Peu08G001000;Peu01G020300;Peu05G004340;Peu10G015830;Peu03G018300;Peu02G008340;Peu03G015800;Peu19G007500;Peu13G004880;Peu08G001010;Peu10G013550;Peu04G001410;Peu05G004330;Peu09G015100;Peu09G015140;Peu10G014270
Molecular Function: beta-gentiobiose beta-glucosidase activity (GO:0080083);	1	Peu05G004340
Molecular Function: beta-galactosidase activity (GO:0004565);	27	Peu13G010130;Peu04G014460;Peu03G002440;Peu05G004340;Peu01G002130;Peu03G002580;Peu06G012770;Peu05G020450;Peu11G002890;Peu18G006980;Peu04G016250;Peu09G002520;Peu02G007160;Peu01G018360;Peu07G001640;Peu01G002270;Peu04G015090;Peu05G015920;Peu10G006430;Peu03G017320;Peu17G003950;Peu06G012300;Peu05G005120;Peu05G020540;Peu07G010350;Peu09G013440;Peu01G002140
Molecular Function: beta-D-fucosidase activity (GO:0033907);	1	Peu05G004340
Molecular Function: beta-aspartyl-peptidase activity (GO:0008798);	3	Peu12G005260;Peu14G001340;Peu02G010920
Molecular Function: beta-amyrin synthase activity (GO:0042300);	10	Peu06G006780;Peu18G013700;Peu07G000200;Peu07G000180;Peu04G001050;Peu07G000170;Peu01G004030;Peu06G006790;Peu11G006820;Peu04G012730
Molecular Function: beta-amylase activity (GO:0016161);	11	Peu03G012880;Peu10G005990;Peu02G014120;Peu03G007460;Peu01G012890;Peu08G018180;Peu08G015180;Peu17G002670;Peu01G007280;Peu03G009390;Peu14G006070
Molecular Function: beta-1,4-mannosylglycoprotein 4-beta-N-acetylglucosaminyltransferase activity (GO:0003830);	5	Peu10G004750;Peu18G012290;Peu06G005660;Peu01G031230;Peu08G016200
Molecular Function: beta-1,3-galactosyltransferase activity (GO:0048531);	1	Peu02G008020
Molecular Function: basal transcription machinery binding (GO:0001098);	4	Peu04G020350;Peu17G001300;Peu11G001550;Peu06G010210
Molecular Function: basal RNA polymerase II transcription machinery binding (GO:0001099);	4	Peu06G010210;Peu17G001300;Peu11G001550;Peu04G020350
Molecular Function: auxin receptor activity (GO:0038198);	1	Peu02G018870
Molecular Function: auxin efflux transmembrane transporter activity (GO:0010329);	7	Peu17G006950;Peu08G011120;Peu01G018710;Peu10G010300;Peu19G005660;Peu18G012970;Peu14G011700
Molecular Function: auxin binding (GO:0010011);	3	Peu02G019160;Peu02G018870;Peu14G010830
Molecular Function: AU-rich element binding (GO:0017091);	5	Peu14G013500;Peu01G012130;Peu12G012340;Peu18G004890;Peu14G006910
Molecular Function: ATP-dependent peptidase activity (GO:0004176);	13	Peu03G007510;Peu07G007800;Peu13G000820;Peu05G001130;Peu14G010990;Peu05G007300;Peu01G022760;Peu03G007270;Peu09G009310;Peu01G011190;Peu05G022030;Peu01G012830;Peu09G005170
Molecular Function: ATP-dependent NAD(P)H-hydrate dehydratase activity (GO:0047453);	1	Peu08G018100
Molecular Function: ATP-dependent microtubule motor activity, plus-end-directed (GO:0008574);	5	Peu13G002380;Peu14G011910;Peu06G007110;Peu06G020020;Peu05G002760
Molecular Function: ATPase-coupled transmembrane transporter activity (GO:0042626);	129	Peu03G002280;Peu13G011270;Peu15G000020;Peu05G005820;Peu03G017370;Peu10G018650;Peu17G003360;Peu14G008540;Peu02G001740;Peu13G011680;Peu12G006310;Peu01G023380;Peu15G012920;Peu18G013150;Peu13G011700;Peu03G015870;Peu03G004000;Peu02G003400;Peu14G008550;Peu10G000280;Peu01G028120;Peu12G003290;Peu17G006580;Peu01G035940;Peu01G014360;Peu02G016520;Peu18G004770;Peu08G001870;Peu10G004660;Peu15G000550;Peu11G009…
Molecular Function: ATPase-coupled transmembrane transporter activity (GO:0015405);	7	Peu01G018100;Peu13G011680;Peu05G019710;Peu13G011700;Peu16G000800;Peu02G003400;NewGene_1557
Molecular Function: ATPase-coupled protein transmembrane transporter activity (GO:0015462);	2	Peu05G019710;Peu02G003400
Molecular Function: ATPase-coupled peptide transmembrane transporter activity (GO:0015440);	2	Peu02G003400;Peu05G019710
Molecular Function: ATPase-coupled ion transmembrane transporter activity (GO:0042625);	2	Peu16G000800;NewGene_1557
Molecular Function: ATPase-coupled intramembrane lipid transporter activity (GO:0140326);	17	Peu10G021850;Peu06G009620;Peu10G012070;Peu08G001080;Peu16G013470;Peu08G001100;Peu07G013590;Peu01G018040;Peu03G002860;Peu01G006680;Peu01G006670;Peu12G004270;Peu08G016690;Peu10G004050;Peu01G031830;Peu08G009520;Peu17G000940
Molecular Function: ATPase-coupled cation transmembrane transporter activity (GO:0019829);	28	Peu01G018730;Peu01G008930;Peu07G004480;Peu06G020900;Peu10G022310;Peu01G001700;Peu05G012180;Peu03G017960;Peu03G011200;Peu01G001590;Peu13G003380;Peu05G018910;Peu02G004240;Peu06G006580;Peu13G003570;Peu03G017890;Peu06G003830;Peu03G011190;Peu16G003670;Peu06G001490;Peu16G000830;Peu10G007540;Peu16G000800;Peu06G005850;Peu14G000840;NewGene_1557;Peu03G001510;Peu16G000820
Molecular Function: ATPase-coupled amide-transporter activity (GO:0033220);	2	Peu05G019710;Peu02G003400
Molecular Function: ATPase regulator activity (GO:0060590);	3	Peu09G005840;Peu17G009640;Peu01G023310
Molecular Function: ATPase inhibitor activity (GO:0042030);	2	Peu08G001260;Peu10G021330
Molecular Function: ATPase binding (GO:0051117);	13	Peu07G007800;Peu02G019380;Peu09G006660;Peu13G005420;Peu02G002540;Peu17G009640;Peu03G007270;Peu05G020670;Peu05G007300;Peu01G024030;Peu01G011190;Peu09G009310;Peu02G020480
Molecular Function: ATPase activity, coupled to movement of substances (GO:0043492);	6	NewGene_1557;Peu13G011680;Peu13G011700;Peu05G019710;Peu16G000800;Peu02G003400
Molecular Function: ATPase activity (GO:0042623);	15	Peu02G003400;Peu02G000250;Peu09G013950;Peu05G019710;Peu13G011680;Peu05G008450;Peu05G008420;Peu05G008430;Peu08G011140;Peu10G016290;Peu05G008440;Peu04G016700;Peu16G000800;Peu13G011700;NewGene_1557
Molecular Function: ATPase activity (GO:0016887);	295	Peu07G008770;Peu18G009270;Peu06G018640;Peu15G000020;Peu01G003530;Peu03G002280;Peu02G001740;Peu10G018650;Peu05G019910;Peu08G004500;Peu03G017370;Peu17G003360;Peu05G005820;Peu05G008450;Peu01G040830;Peu15G012920;Peu02G003400;Peu03G015870;Peu11G012330;Peu08G020550;Peu01G028120;Peu14G008550;Peu10G020120;Peu04G021370;Peu18G004770;Peu04G017140;Peu08G002940;Peu14G005730;Peu06G004110;Peu06G012100;Peu18G007…
Molecular Function: ATPase activator activity (GO:0001671);	11	Peu09G005840;Peu08G003560;Peu04G003160;Peu18G013910;Peu01G023310;Peu17G009640;Peu06G018590;Peu16G005200;Peu06G006950;Peu06G019150;Peu06G011650
Molecular Function: ATP:ADP antiporter activity (GO:0005471);	8	Peu12G005070;Peu01G024270;Peu19G005010;Peu03G005120;Peu03G017940;Peu07G013660;Peu01G015250;Peu19G004990
Molecular Function: ATP:3'-cytidine-cytidine-tRNA adenylyltransferase activity (GO:0052929);	1	Peu13G010670
Molecular Function: ATP transmembrane transporter activity (GO:0005347);	48	Peu17G000870;Peu16G011380;Peu01G025640;Peu07G009760;Peu18G006280;Peu12G010030;Peu02G009310;Peu16G010080;Peu08G010630;Peu05G014450;Peu10G014740;Peu06G008730;Peu16G011760;Peu05G002410;Peu08G000210;Peu14G007010;Peu06G013780;Peu18G002380;Peu16G012180;Peu01G001610;Peu08G018930;Peu06G021510;Peu09G006880;Peu01G007890;Peu03G004680;Peu16G011780;Peu01G015920;Peu10G008520;Peu15G011000;Peu02G017590;Peu05G006…
Molecular Function: ATP phosphoribosyltransferase activity (GO:0003879);	2	Peu04G020230;Peu19G006270
Molecular Function: ATP citrate synthase activity (GO:0003878);	1	Peu08G008980
Molecular Function: ATP binding (GO:0005524);	2773	Peu03G005850;Peu07G014050;Peu17G012610;Peu13G007090;Peu06G011730;Peu15G002700;Peu05G012340;Peu18G007520;Peu01G023100;Peu06G000400;Peu09G015150;Peu03G016780;Peu11G014140;Peu14G006990;Peu18G009280;Peu17G006890;Peu02G016630;Peu08G006440;Peu19G004990;Peu09G012230;Peu14G007560;Peu06G006710;Peu19G001310;Peu11G000600;Peu02G015780;Peu10G002050;Peu04G007030;Peu09G012220;Peu12G007050;Peu02G007940;Peu11G014…
Molecular Function: Atg8 ligase activity (GO:0019776);	1	Peu15G009050
Molecular Function: Atg8 activating enzyme activity (GO:0019779);	1	Peu04G004410
Molecular Function: Atg12 activating enzyme activity (GO:0019778);	1	Peu04G004410
Molecular Function: AT DNA binding (GO:0003680);	38	Peu09G014800;Peu03G008010;Peu05G022690;Peu05G013380;Peu14G004920;Peu01G012370;Peu05G017740;Peu02G009360;Peu04G019150;Peu08G014300;Peu13G003960;Peu04G017600;Peu03G010390;Peu14G005910;Peu01G009840;Peu03G010350;Peu02G013160;Peu02G000410;Peu13G003930;Peu01G008850;Peu08G004920;Peu02G000350;Peu02G014030;Peu01G025000;Peu19G001700;Peu02G005360;Peu03G007970;Peu01G009800;Peu02G013210;Peu10G017720;Peu05G022…
Molecular Function: aspartyl esterase activity (GO:0045330);	77	Peu04G001500;Peu05G001560;Peu06G017730;Peu01G014130;Peu01G033360;Peu15G012120;Peu14G009760;Peu04G011900;Peu11G011540;Peu14G008890;Peu02G017800;Peu10G021970;Peu13G001200;Peu06G010610;Peu06G011990;Peu17G007860;Peu01G019060;Peu18G004840;Peu03G001300;Peu15G012090;Peu08G008940;Peu15G011180;Peu14G011970;Peu10G000920;Peu06G012140;Peu10G013270;Peu06G011970;Peu14G004560;Peu02G012920;Peu15G012110;Peu06G012…
Molecular Function: aspartic-type peptidase activity (GO:0070001);	1	Peu05G008750
Molecular Function: aspartic-type endopeptidase activity (GO:0004190);	95	Peu07G010290;Peu15G004910;Peu04G000540;Peu05G017920;Peu06G019530;Peu05G008760;Peu13G000190;Peu04G006950;Peu06G022010;Peu09G007690;Peu02G009330;Peu03G006590;Peu19G006870;Peu17G011270;Peu02G016620;Peu02G015180;Peu14G011990;Peu01G002340;Peu07G010880;Peu14G011660;Peu12G011540;Peu14G007350;Peu07G006520;Peu10G003030;Peu08G009980;Peu06G010500;Peu02G020680;Peu09G001260;Peu10G000320;Peu18G001140;Peu08G019…
Molecular Function: aspartic endopeptidase activity, intramembrane cleaving (GO:0042500);	6	Peu02G014230;Peu12G012530;Peu03G011460;Peu14G006180;Peu01G008690;Peu15G013680
Molecular Function: aspartate-tRNA ligase activity (GO:0004815);	1	Peu06G007340
Molecular Function: aspartate-semialdehyde dehydrogenase activity (GO:0004073);	2	Peu10G009670;Peu08G011810
Molecular Function: aspartate kinase activity (GO:0004072);	4	Peu19G007440;Peu14G011590;Peu02G021460;Peu13G009310
Molecular Function: aspartate carbamoyltransferase activity (GO:0004070);	1	Peu01G032680
Molecular Function: asparagine-tRNA ligase activity (GO:0004816);	5	Peu02G022610;Peu07G012840;Peu18G007380;Peu06G013830;Peu17G001870
Molecular Function: asparagine synthase (glutamine-hydrolyzing) activity (GO:0004066);	6	Peu05G005780;Peu09G007810;Peu10G014050;Peu08G008240;Peu10G014060;Peu01G025260
Molecular Function: asparaginase activity (GO:0004067);	3	Peu12G005260;Peu02G010920;Peu14G001340
Molecular Function: arylformamidase activity (GO:0004061);	5	Peu01G027280;Peu09G010030;Peu09G010020;Peu01G027290;Peu01G027300
Molecular Function: arsenite transmembrane transporter activity (GO:0015105);	1	Peu17G012000
Molecular Function: arsenate reductase activity (GO:0030611);	1	Peu14G010130
Molecular Function: arsenate reductase (glutaredoxin) activity (GO:0008794);	34	Peu14G010430;Peu02G018530;Peu02G018610;Peu11G004160;Peu01G029290;Peu16G006930;Peu17G007250;Peu02G018550;Peu02G018690;Peu06G021500;Peu03G014860;Peu03G017440;Peu14G010400;Peu08G019600;Peu14G010370;Peu08G019630;Peu01G002200;Peu01G025460;Peu03G005250;Peu07G013340;Peu18G012810;Peu01G005080;Peu14G010420;Peu17G001250;Peu02G018700;Peu08G001200;Peu10G009000;Peu09G008050;Peu10G021600;Peu02G022910;Peu08G019…
Molecular Function: Arp2/3 complex binding (GO:0071933);	1	Peu11G004740
Molecular Function: aromatic amino acid transmembrane transporter activity (GO:0015173);	1	Peu16G005600
Molecular Function: aromatase activity (GO:0070330);	1	Peu01G025160
Molecular Function: arogenate dehydratase activity (GO:0047769);	5	Peu08G017100;Peu11G000380;Peu09G014680;Peu04G000850;Peu04G017490
Molecular Function: arginyltransferase activity (GO:0004057);	1	Peu10G016850
Molecular Function: argininosuccinate synthase activity (GO:0004055);	2	Peu08G001560;Peu10G021210
Molecular Function: argininosuccinate lyase activity (GO:0004056);	1	Peu02G009470
Molecular Function: arginine-tRNA ligase activity (GO:0004814);	1	Peu02G017410
Molecular Function: arginine transmembrane transporter activity (GO:0015181);	1	Peu10G010830
Molecular Function: arginine decarboxylase activity (GO:0008792);	1	Peu04G015400
Molecular Function: arginine binding (GO:0034618);	1	Peu18G000180
Molecular Function: ARF guanyl-nucleotide exchange factor activity (GO:0005086);	10	Peu14G004110;Peu06G020580;Peu02G012690;Peu02G013200;Peu09G016450;Peu17G007020;Peu17G007010;Peu14G004900;Peu04G019130;Peu18G008070
Molecular Function: antiporter activity (GO:0015297);	94	Peu11G000130;Peu03G010800;Peu07G011510;Peu01G009810;Peu12G012740;Peu10G017200;Peu17G010320;Peu08G016310;Peu04G001130;Peu17G010340;Peu05G015630;Peu08G015500;Peu11G009890;Peu11G000140;Peu15G012840;Peu09G012420;Peu13G006080;Peu04G007800;Peu02G009090;Peu10G000170;Peu12G011780;Peu13G006060;Peu16G003680;Peu10G022060;Peu13G013930;Peu11G009900;Peu09G014250;Peu10G001080;Peu09G005260;Peu11G000190;Peu09G012…
Molecular Function: antioxidant activity (GO:0016209);	17	Peu01G037940;Peu07G000650;Peu05G021710;Peu02G006350;Peu08G002880;Peu14G000430;Peu04G002250;Peu08G009690;Peu01G013830;Peu02G001420;Peu10G012400;Peu11G002000;Peu16G005130;Peu07G003060;Peu17G006840;Peu10G020000;Peu07G001630
Molecular Function: anthranilate synthase activity (GO:0004049);	2	Peu10G016880;Peu09G005290
Molecular Function: anthranilate phosphoribosyltransferase activity (GO:0004048);	2	Peu12G007480;Peu15G008220
Molecular Function: anthranilate N-benzoyltransferase activity (GO:0047672);	1	Peu12G009270
Molecular Function: anthocyanidin reductase activity (GO:0033729);	2	Peu04G002150;Peu11G002050
Molecular Function: annealing helicase activity (GO:0036310);	2	Peu10G000310;Peu12G005930
Molecular Function: anion:anion antiporter activity (GO:0015301);	7	Peu10G018760;Peu05G018740;Peu10G007690;Peu03G004910;Peu02G008280;Peu08G011240;Peu02G004410
Molecular Function: anion transmembrane transporter activity (GO:0008509);	4	Peu01G021950;Peu10G012940;Peu14G005980;Peu06G007720
Molecular Function: anion channel activity (GO:0005253);	1	Peu14G005980
Molecular Function: anion binding (GO:0043168);	82	Peu01G006110;Peu03G016430;Peu19G006690;Peu04G007400;Peu01G029420;Peu08G006580;Peu06G018920;Peu03G008050;Peu01G009830;Peu12G001440;Peu16G012200;Peu08G011370;Peu01G015770;Peu06G009130;Peu08G002470;Peu16G005560;Peu02G017270;Peu13G010730;Peu08G006240;Peu10G003330;Peu02G011620;Peu08G005610;Peu04G014140;Peu17G008210;Peu09G011170;Peu17G010730;Peu04G019930;Peu08G017070;Peu08G010500;Peu10G012600;Peu05G016…
Molecular Function: androgen receptor binding (GO:0050681);	1	Peu05G006410
Molecular Function: anaphase-promoting complex binding (GO:0010997);	11	Peu16G011670;Peu08G004790;Peu03G010640;Peu13G004340;Peu03G008360;Peu15G011140;Peu16G005970;Peu01G009570;Peu19G002310;Peu01G011960;Peu10G017910
Molecular Function: amylopectin maltohydrolase activity (GO:0102229);	11	Peu17G002670;Peu08G018180;Peu08G015180;Peu03G007460;Peu02G014120;Peu01G012890;Peu10G005990;Peu03G012880;Peu03G009390;Peu14G006070;Peu01G007280
Molecular Function: amylopectin binding (GO:2001066);	2	Peu10G003470;Peu08G016990
Molecular Function: AMP dimethylallyltransferase activity (GO:0009824);	3	Peu14G010970;Peu10G002860;Peu02G019640
Molecular Function: AMP deaminase activity (GO:0003876);	3	Peu06G008930;Peu10G003490;Peu16G011740
Molecular Function: AMP binding (GO:0016208);	18	Peu13G010730;Peu16G005560;Peu02G017270;Peu05G013470;Peu10G013090;Peu17G005980;Peu05G002130;Peu14G009330;Peu08G010510;Peu08G019170;Peu10G011180;Peu14G011120;Peu06G018920;Peu08G010500;Peu10G011190;Peu14G010030;Peu02G009340;Peu05G001220
Molecular Function: ammonium transmembrane transporter activity (GO:0008519);	20	Peu08G015140;Peu05G018950;Peu02G023020;Peu01G027550;Peu19G001010;Peu01G027560;Peu06G023390;Peu18G002840;Peu16G011940;Peu02G023030;Peu13G003590;Peu10G006040;Peu13G004410;Peu02G004190;Peu08G015150;Peu01G022910;Peu09G005380;Peu05G008520;Peu06G009000;Peu19G002400
Molecular Function: ammonia-lyase activity (GO:0016841);	3	Peu16G008050;Peu10G019850;Peu08G003060
Molecular Function: aminopeptidase activity (GO:0004177);	9	Peu18G010830;Peu06G017590;Peu01G026060;Peu17G011350;Peu03G011560;Peu13G000640;Peu10G011760;Peu17G002560;Peu06G013250
Molecular Function: aminomethyltransferase activity (GO:0004047);	2	Peu11G000550;Peu04G000620
Molecular Function: aminoacyl-tRNA ligase activity (GO:0004812);	5	Peu14G013070;Peu08G012650;Peu09G008850;Peu01G026160;Peu11G014180
Molecular Function: aminoacyl-tRNA hydrolase activity (GO:0004045);	7	Peu18G000750;Peu01G000450;Peu06G022510;Peu04G008080;Peu19G005270;Peu13G007250;Peu12G004720
Molecular Function: aminoacyl-tRNA editing activity (GO:0002161);	16	Peu04G007470;Peu07G012530;Peu10G001350;Peu07G000340;Peu05G015500;Peu04G020570;Peu11G004380;Peu05G006900;NewGene_516;Peu03G000210;Peu17G010640;Peu03G009830;Peu17G002200;Peu09G014090;Peu11G000730;Peu04G004020
Molecular Function: aminoacylase activity (GO:0004046);	4	Peu09G016400;Peu02G007620;Peu04G019090;Peu02G007610
Molecular Function: amino-acid racemase activity (GO:0047661);	1	Peu03G005330
Molecular Function: amino acid transmembrane transporter activity (GO:0015171);	61	Peu10G020030;Peu19G003640;Peu01G013050;Peu04G000780;Peu02G007040;Peu15G009470;Peu01G021950;Peu01G006230;Peu02G007070;Peu13G002760;Peu01G030270;Peu08G015620;Peu06G007720;Peu01G007840;Peu16G005600;Peu06G003080;Peu02G001100;Peu12G011510;Peu05G019230;Peu02G007770;Peu08G005300;Peu10G020720;Peu08G009180;Peu01G030280;Peu05G015990;Peu17G007560;Peu02G010170;Peu08G010160;Peu04G016040;Peu04G018970;Peu10G016…
Molecular Function: amino acid binding (GO:0016597);	13	Peu01G032680;Peu07G000570;Peu05G020180;Peu05G015020;Peu01G009830;Peu02G006670;Peu14G000330;Peu01G029420;Peu10G012600;Peu09G014090;Peu05G016370;Peu03G010360;Peu08G009360
Molecular Function: amine-lyase activity (GO:0016843);	3	Peu01G015930;Peu06G008790;Peu16G011470
Molecular Function: amidophosphoribosyltransferase activity (GO:0004044);	2	Peu04G015460;Peu09G012690
Molecular Function: amide transmembrane transporter activity (GO:0042887);	5	Peu02G003400;Peu01G018100;Peu05G019710;Peu04G000790;Peu17G010560
Molecular Function: amide binding (GO:0033218);	7	Peu04G019300;Peu04G019290;Peu01G018550;Peu08G002470;Peu08G007960;Peu01G038830;Peu14G010690
Molecular Function: amidase activity (GO:0004040);	2	Peu13G002180;Peu13G002170
Molecular Function: alternative oxidase activity (GO:0009916);	7	Peu12G001840;Peu04G000160;Peu03G009130;Peu11G001270;Peu12G001850;Peu15G001720;Peu11G001280
Molecular Function: alpha-tubulin binding (GO:0043014);	2	Peu19G007490;Peu07G010750
Molecular Function: alpha-mannosidase activity (GO:0004559);	8	Peu12G009670;Peu14G011380;Peu02G021570;Peu01G031980;Peu17G006570;Peu14G011390;Peu07G005570;Peu08G010100
Molecular Function: alpha-L-fucosidase activity (GO:0004560);	8	Peu15G012660;Peu09G009700;Peu01G027030;Peu09G009720;Peu12G011520;Peu09G001870;Peu01G027020;Peu09G009690
Molecular Function: alpha-L-arabinofuranosidase activity (GO:0046556);	18	Peu07G011630;Peu14G009350;Peu10G012850;Peu01G007440;Peu06G002360;Peu18G003300;Peu09G009260;Peu16G002240;Peu03G018070;Peu01G026600;Peu02G017290;Peu01G001500;Peu02G008410;Peu16G002220;Peu08G009250;Peu05G014660;NewGene_1574;Peu03G001410
Molecular Function: alpha-ketoacid dehydrogenase activity (GO:0003826);	1	Peu02G006690
Molecular Function: alpha-catenin binding (GO:0045294);	1	Peu01G020640
Molecular Function: alpha-amylase inhibitor activity (GO:0015066);	2	Peu16G009850;Peu06G007890
Molecular Function: alpha-amylase activity (releasing maltohexaose) (GO:0103025);	3	Peu02G011260;Peu02G001220;Peu14G001850
Molecular Function: alpha-amylase activity (GO:0004556);	5	Peu02G001220;Peu14G001850;Peu10G008600;Peu17G008440;Peu02G011260
Molecular Function: alpha-1,6-mannosyltransferase activity (GO:0000009);	2	Peu03G018820;Peu10G002000
Molecular Function: alpha-1,6-mannosylglycoprotein 2-beta-N-acetylglucosaminyltransferase activity (GO:0008455);	1	Peu14G013620
Molecular Function: alpha-1,4-mannosyltransferase activity (GO:0051751);	1	Peu01G002670
Molecular Function: alpha-1,3-mannosyltransferase activity (GO:0000033);	2	Peu11G009220;Peu01G035890
Molecular Function: alpha-1,3-mannosylglycoprotein 2-beta-N-acetylglucosaminyltransferase activity (GO:0003827);	2	Peu04G018980;Peu09G016280
Molecular Function: alpha-1,2-mannosyltransferase activity (GO:0000026);	2	Peu11G009400;Peu18G010110
Molecular Function: alpha-1,2-galactosyltransferase activity (GO:0031278);	1	Peu10G002000
Molecular Function: alpha,alpha-trehalose-phosphate synthase (UDP-forming) activity (GO:0003825);	4	Peu04G005180;Peu04G005710;Peu01G035040;Peu11G008780
Molecular Function: alpha,alpha-trehalase activity (GO:0004555);	4	Peu01G007220;Peu03G012930;Peu03G012920;Peu01G007210
Molecular Function: alpha-(1->6)-fucosyltransferase activity (GO:0046921);	1	Peu19G002180
Molecular Function: alpha-(1->3)-fucosyltransferase activity (GO:0046920);	2	Peu13G010660;Peu19G008280
Molecular Function: allene-oxide cyclase activity (GO:0046423);	4	Peu04G008450;Peu08G010090;Peu01G004460;Peu17G009660
Molecular Function: allantoinase activity (GO:0004038);	1	Peu04G003180
Molecular Function: allantoin:proton symporter activity (GO:0005274);	1	Peu08G008130
Molecular Function: allantoate deiminase activity (GO:0047652);	1	Peu01G013900
Molecular Function: alkylbase DNA N-glycosylase activity (GO:0003905);	1	Peu16G005190
Molecular Function: alkylated DNA binding (GO:0032131);	3	Peu02G003150;Peu07G002190;Peu05G020010
Molecular Function: aldose 1-epimerase activity (GO:0004034);	7	Peu15G012370;Peu17G007130;Peu17G011030;Peu17G007120;Peu12G011270;Peu12G003390;Peu04G012160
Molecular Function: alditol:NADP+ 1-oxidoreductase activity (GO:0004032);	4	Peu09G012640;Peu14G011480;Peu08G016860;Peu01G010730
Molecular Function: aldehyde-lyase activity (GO:0016832);	2	Peu15G003120;Peu03G013080
Molecular Function: aldehyde dehydrogenase (NAD+) activity (GO:0004029);	1	Peu08G009040
Molecular Function: alcohol-forming fatty acyl-CoA reductase activity (GO:0102965);	7	Peu16G005380;Peu04G017200;Peu06G018800;Peu16G002670;Peu09G014380;Peu19G007640;Peu09G014390
Molecular Function: alcohol dehydrogenase activity, zinc-dependent (GO:0004024);	10	Peu11G013130;Peu07G011120;Peu05G004380;Peu07G011130;Peu07G011150;Peu19G003890;Peu07G011140;Peu04G005420;Peu11G013140;Peu07G011160
Molecular Function: alcohol dehydrogenase (NADP+) activity (GO:0008106);	4	Peu09G012640;Peu14G011480;Peu08G016860;Peu01G010730
Molecular Function: alcohol binding (GO:0043178);	8	Peu06G009130;Peu01G012300;Peu03G008050;Peu16G012200;Peu14G007150;Peu08G006240;Peu02G018870;Peu10G016260
Molecular Function: alanine-tRNA ligase activity (GO:0004813);	3	Peu09G014090;Peu10G001940;Peu05G007430
Molecular Function: alanine-glyoxylate transaminase activity (GO:0008453);	1	Peu01G023160
Molecular Function: agmatine deiminase activity (GO:0047632);	1	Peu15G005920
Molecular Function: agmatinase activity (GO:0008783);	1	Peu14G004610
Molecular Function: ADP-ribose pyrophosphohydrolase activity (GO:0080041);	1	Peu03G010520
Molecular Function: ADP-ribose diphosphatase activity (GO:0047631);	6	Peu14G013730;Peu15G008810;Peu16G000580;Peu03G009350;Peu03G006980;Peu01G013370
Molecular Function: ADP-glucose pyrophosphohydrolase activity (GO:0080042);	1	Peu03G010520
Molecular Function: ADP-dependent NAD(P)H-hydrate dehydratase activity (GO:0052855);	1	Peu08G018100
Molecular Function: ADP transmembrane transporter activity (GO:0015217);	3	Peu10G008520;Peu05G002410;Peu13G002090
Molecular Function: ADP binding (GO:0043531);	260	NewGene_1771;Peu19G000530;Peu19G000170;Peu19G007330;Peu03G017570;Peu04G019710;Peu19G000920;Peu19G000460;Peu13G009230;Peu03G019140;Peu17G009200;Peu18G000350;Peu11G000930;Peu17G011190;Peu05G002260;Peu19G000680;Peu17G010550;Peu19G000550;Peu01G028240;Peu13G003250;Peu12G003570;Peu19G000500;Peu02G019860;Peu16G007510;Peu19G000430;Peu11G010610;Peu19G000850;Peu19G000510;Peu11G014190;Peu06G013020;Peu01G011…
Molecular Function: adenylylsulfate kinase activity (GO:0004020);	3	Peu01G026490;Peu13G005080;Peu09G009210
Molecular Function: adenylylsulfatase activity (GO:0047627);	3	Peu02G022520;Peu16G011840;Peu16G002070
Molecular Function: adenylosuccinate synthase activity (GO:0004019);	1	Peu16G007670
Molecular Function: adenyl-nucleotide exchange factor activity (GO:0000774);	7	Peu11G007610;Peu16G009750;Peu06G007760;Peu15G007080;Peu13G005910;Peu05G015040;Peu02G008040
Molecular Function: adenylate kinase activity (GO:0004017);	14	Peu18G011350;Peu10G019090;Peu01G028790;Peu12G009930;Peu06G021640;Peu13G009860;Peu01G029940;Peu06G018050;Peu08G003820;Peu19G007950;Peu12G008650;Peu15G009590;Peu12G008690;Peu15G009620
Molecular Function: adenylate cyclase activity (GO:0004016);	1	Peu03G001480
Molecular Function: adenyl ribonucleotide binding (GO:0032559);	25	Peu05G001220;Peu04G014140;Peu03G004850;Peu02G009340;Peu10G011190;Peu14G010030;Peu09G011170;Peu08G010500;Peu06G018920;Peu10G011180;Peu14G009330;Peu08G010510;Peu12G001440;Peu10G018220;Peu10G013090;Peu17G005980;Peu08G002470;Peu05G013470;Peu01G015770;Peu02G017270;Peu10G005020;Peu14G002500;Peu16G005560;Peu02G011620;Peu13G010730
Molecular Function: adenyl nucleotide binding (GO:0030554);	25	Peu02G011620;Peu13G010730;Peu02G017270;Peu10G005020;Peu14G002500;Peu16G005560;Peu17G005980;Peu10G013090;Peu08G002470;Peu05G013470;Peu01G015770;Peu14G009330;Peu12G001440;Peu08G010510;Peu10G018220;Peu06G018920;Peu10G011180;Peu08G010500;Peu02G009340;Peu14G010030;Peu10G011190;Peu09G011170;Peu05G001220;Peu04G014140;Peu03G004850
Molecular Function: adenosylmethionine-8-amino-7-oxononanoate transaminase activity (GO:0004015);	3	Peu06G001810;Peu16G001690;Peu18G009720
Molecular Function: adenosylmethionine decarboxylase activity (GO:0004014);	6	Peu10G012180;Peu08G017390;Peu10G002340;Peu04G008980;Peu17G009360;Peu18G010370
Molecular Function: adenosylhomocysteinase activity (GO:0004013);	2	Peu01G028810;Peu17G004120
Molecular Function: adenosine nucleosidase activity (GO:0047622);	1	Peu06G007160
Molecular Function: adenosine kinase activity (GO:0004001);	2	Peu10G019860;Peu08G003050
Molecular Function: adenosine deaminase activity (GO:0004000);	1	Peu14G005840
Molecular Function: adenine phosphoribosyltransferase activity (GO:0003999);	4	Peu01G010340;Peu14G000900;Peu06G024220;Peu18G002130
Molecular Function: acylphosphatase activity (GO:0003998);	2	Peu06G011030;Peu16G008250
Molecular Function: acylglycerol O-acyltransferase activity (GO:0016411);	1	Peu03G005130
Molecular Function: acylglycerol lipase activity (GO:0047372);	12	Peu14G002090;Peu19G001820;Peu19G008710;Peu02G011400;Peu03G013170;Peu04G020290;Peu11G003070;Peu17G011430;Peu13G010980;Peu07G003750;Peu02G011430;Peu14G002100
Molecular Function: acyl-CoA oxidase activity (GO:0003997);	7	Peu13G011710;Peu07G009520;Peu05G005940;Peu01G013480;Peu19G009260;Peu13G011690;Peu03G006860
Molecular Function: acyl-CoA hydrolase activity (GO:0047617);	8	Peu04G012950;Peu02G013800;Peu14G005620;Peu14G006030;Peu17G000660;Peu04G012940;Peu09G005080;Peu03G004370
Molecular Function: acyl-CoA dehydrogenase activity (GO:0003995);	2	Peu16G011640;Peu06G008910
Molecular Function: acyl-[acyl-carrier-protein]-UDP-N-acetylglucosamine O-acyltransferase activity (GO:0008780);	1	Peu06G013330
Molecular Function: acyl-[acyl-carrier-protein] hydrolase activity (GO:0016297);	8	Peu02G022230;Peu01G015540;Peu15G010190;Peu01G015520;Peu10G010720;Peu12G009180;Peu10G011170;Peu12G003800
Molecular Function: acyl-[acyl-carrier-protein] desaturase activity (GO:0045300);	5	Peu10G015870;Peu05G016550;Peu13G012030;Peu10G015860;Peu08G006600
Molecular Function: acyl carrier activity (GO:0000036);	10	Peu10G010720;Peu12G009180;Peu06G000570;Peu12G003800;Peu02G022230;Peu14G002980;Peu13G007620;Peu01G015540;Peu01G015520;Peu15G010190
Molecular Function: acyl binding (GO:0000035);	3	Peu14G002980;Peu13G007620;Peu06G000570
Molecular Function: active transmembrane transporter activity (GO:0022804);	8	NewGene_1557;Peu10G022060;Peu16G000800;Peu13G011700;Peu01G018100;Peu02G003400;Peu05G019710;Peu13G011680
Molecular Function: active ion transmembrane transporter activity (GO:0022853);	2	Peu16G000800;NewGene_1557
Molecular Function: actin-dependent ATPase activity (GO:0030898);	5	Peu07G008180;Peu06G012880;Peu01G037190;Peu09G003650;Peu01G018220
Molecular Function: actin monomer binding (GO:0003785);	3	Peu03G003640;Peu18G005240;Peu06G022280
Molecular Function: actin filament binding (GO:0051015);	49	Peu01G021620;Peu01G033000;Peu09G005360;Peu11G010660;Peu13G001490;Peu04G016120;Peu05G006010;Peu06G012880;Peu07G009480;Peu08G014850;Peu12G006960;Peu14G013150;Peu15G002480;Peu02G013950;Peu01G037190;Peu06G004170;Peu05G018730;Peu01G018220;Peu02G003450;Peu14G011200;NewGene_1596;Peu07G008180;Peu06G015950;Peu01G028960;Peu03G011180;Peu10G007740;Peu12G012470;Peu02G008340;Peu05G007010;Peu05G017490;Peu05G014…
Molecular Function: actin binding (GO:0003779);	46	Peu02G009490;Peu08G015210;Peu03G012290;Peu16G002840;Peu13G003920;Peu06G002800;Peu18G011880;Peu05G017890;Peu09G013340;Peu07G001020;Peu03G014600;Peu05G012270;Peu09G011750;Peu04G014610;Peu16G012640;Peu02G003720;Peu17G003900;Peu19G011350;Peu13G014230;Peu03G012300;Peu01G007900;Peu02G022940;Peu01G007910;Peu02G004430;Peu02G005220;Peu01G021610;Peu19G001660;Peu10G005950;Peu01G021280;Peu06G005340;Peu04G004…
Molecular Function: aconitate hydratase activity (GO:0003994);	5	Peu14G012260;Peu15G012350;Peu07G005950;Peu05G008680;Peu02G020810
Molecular Function: acireductone synthase activity (GO:0043874);	2	Peu01G036440;Peu11G009960
Molecular Function: acireductone dioxygenase [iron(II)-requiring] activity (GO:0010309);	3	Peu08G013720;Peu10G007630;Peu08G013710
Molecular Function: acidic amino acid transmembrane transporter activity (GO:0015172);	1	Peu02G009970
Molecular Function: acid-amino acid ligase activity (GO:0016881);	13	Peu14G007020;Peu02G008090;Peu01G008710;Peu01G005580;Peu07G004640;Peu11G011120;Peu02G018220;Peu13G013590;Peu05G014980;Peu01G026950;Peu01G037720;Peu03G014340;Peu09G009630
Molecular Function: acid phosphatase activity (GO:0003993);	40	Peu03G001940;Peu11G011820;Peu10G014110;Peu12G003010;Peu01G016890;Peu10G014310;Peu10G016340;Peu05G020520;Peu08G006170;Peu06G009770;Peu15G009840;Peu17G003790;Peu12G008840;Peu02G022090;Peu02G002600;Peu09G012300;Peu17G003780;Peu18G011920;Peu08G008170;Peu10G009410;Peu16G013620;Peu15G002580;Peu12G002990;Peu08G012090;Peu03G015630;Peu04G021070;Peu05G020610;Peu06G013710;Peu15G002590;Peu02G023280;Peu13G004…
Molecular Function: acetyltransferase activity (GO:0016407);	8	Peu07G010700;Peu17G011890;Peu04G006570;Peu16G006170;Peu04G004350;Peu15G002690;Peu15G012480;Peu08G006230
Molecular Function: acetyltransferase activator activity (GO:0010698);	2	Peu11G011370;Peu01G037980
Molecular Function: acetylglutamate kinase regulator activity (GO:0010307);	1	Peu02G016840
Molecular Function: acetylglutamate kinase activity (GO:0003991);	2	Peu06G026210;Peu18G000180
Molecular Function: acetylglucosaminyltransferase activity (GO:0008375);	11	Peu06G007860;Peu09G016280;Peu11G012630;Peu01G039880;Peu10G017700;Peu04G018980;Peu01G023420;Peu01G008470;Peu16G009800;Peu17G002590;Peu03G011720
Molecular Function: acetyl-CoA:L-glutamate N-acetyltransferase activity (GO:0004042);	4	Peu12G010340;Peu14G000220;Peu06G026210;Peu07G000450
Molecular Function: acetyl-CoA hydrolase activity (GO:0003986);	4	Peu04G004170;Peu16G011950;Peu04G004150;Peu11G004440
Molecular Function: acetyl-CoA carboxylase activity (GO:0003989);	10	Peu14G005800;Peu02G008310;Peu06G006690;Peu19G005940;Peu06G008430;Peu05G014780;Peu16G010860;Peu04G010280;Peu17G008380;Peu18G013530
Molecular Function: acetyl-CoA C-acyltransferase activity (GO:0003988);	1	Peu02G019820
Molecular Function: acetylation-dependent protein binding (GO:0140033);	1	Peu04G020350
Molecular Function: acetolactate synthase regulator activity (GO:1990610);	3	Peu08G006660;Peu07G013940;Peu10G015780
Molecular Function: acetolactate synthase activity (GO:0003984);	4	Peu10G015780;Peu12G008930;Peu15G009980;Peu08G006660
Molecular Function: acetate-CoA ligase activity (GO:0003987);	1	Peu14G011120
Molecular Function: abscisic acid binding (GO:0010427);	41	Peu10G000010;Peu04G001530;Peu11G001740;Peu10G016260;Peu14G007150;Peu08G020000;Peu04G002360;Peu11G001700;Peu08G020040;Peu08G019920;Peu13G006950;Peu01G007750;Peu16G003930;Peu11G001670;Peu01G012300;Peu11G001650;Peu10G000040;Peu10G000030;Peu04G002370;Peu03G007730;Peu11G001660;Peu11G010580;Peu11G001690;Peu02G014990;Peu08G019940;Peu01G037050;Peu15G001770;Peu08G019970;Peu13G012330;Peu08G019990;Peu08G006…
Molecular Function: 9-cis-epoxycarotenoid dioxygenase activity (GO:0045549);	1	Peu14G003930
Molecular Function: 9,9'-dicis-carotene:quinone oxidoreductase activity (GO:0052886);	2	Peu13G003330;Peu05G003630
Molecular Function: 8-oxo-7,8-dihydroguanine DNA N-glycosylase activity (GO:0034039);	1	Peu03G003270
Molecular Function: 8-oxo-7,8-dihydrodeoxyguanosine triphosphate pyrophosphatase activity (GO:0035539);	1	Peu08G009820
Molecular Function: 7S RNA binding (GO:0008312);	14	Peu12G009640;Peu02G003890;Peu06G020090;Peu09G005620;Peu05G019240;Peu15G010700;Peu06G020530;Peu12G003330;Peu15G003080;Peu01G023180;Peu13G011850;Peu16G011160;Peu16G006840;Peu14G011160
Molecular Function: 7-hydroxymethyl chlorophyll a reductase activity (GO:0090415);	1	Peu10G005930
Molecular Function: 7,9,9'-tricis-neurosporene:quinone oxidoreductase activity (GO:0052887);	2	Peu13G003330;Peu05G003630
Molecular Function: 6-phosphogluconolactonase activity (GO:0017057);	7	Peu15G000780;Peu12G000660;Peu08G008290;Peu10G014010;Peu15G000660;Peu15G000650;Peu12G001020
Molecular Function: 6-phosphofructokinase activity (GO:0003872);	13	Peu06G000230;Peu06G000220;Peu11G001040;Peu01G006520;Peu03G013530;Peu05G022800;Peu07G000920;Peu06G013640;Peu02G000290;Peu04G000270;Peu18G007310;Peu16G000260;Peu06G022270
Molecular Function: 6-phosphofructo-2-kinase activity (GO:0003873);	2	Peu09G007900;Peu01G025340
Molecular Function: 6,7-dimethyl-8-ribityllumazine synthase activity (GO:0000906);	1	Peu17G000160
Molecular Function: 5'-tyrosyl-DNA phosphodiesterase activity (GO:0070260);	1	Peu04G000680
Molecular Function: 5S rRNA binding (GO:0008097);	11	Peu01G008200;Peu08G013330;Peu13G012150;Peu04G016310;Peu19G008170;Peu07G003540;Peu10G014910;Peu19G009650;Peu14G014200;Peu04G019690;Peu05G010910
Molecular Function: 5-oxoprolinase (ATP-hydrolyzing) activity (GO:0017168);	2	Peu04G007500;Peu17G010630
Molecular Function: 5'-nucleotidase activity (GO:0008253);	4	Peu06G020540;Peu14G015670;Peu08G018390;Peu10G021620
Molecular Function: 5-methyltetrahydropteroyltriglutamate-homocysteine S-methyltransferase activity (GO:0003871);	4	Peu13G005410;Peu19G003530;Peu04G017760;Peu09G015000
Molecular Function: 5-formyltetrahydrofolate cyclo-ligase activity (GO:0030272);	1	Peu12G006620
Molecular Function: 5'-flap endonuclease activity (GO:0017108);	9	Peu15G003540;Peu05G000100;Peu05G002600;Peu14G015010;Peu13G014030;Peu19G011100;Peu14G005470;Peu13G000090;Peu02G013550
Molecular Function: 5-diphosphoinositol pentakisphosphate 3-kinase activity (GO:0102092);	2	Peu17G006820;Peu04G012290
Molecular Function: 5'-deoxynucleotidase activity (GO:0002953);	2	Peu06G017090;Peu08G009560
Molecular Function: 5-amino-6-(5-phosphoribosylamino)uracil reductase activity (GO:0008703);	1	Peu19G005900
Molecular Function: 5'-3' RNA polymerase activity (GO:0034062);	1	Peu02G002250
Molecular Function: 5'-3' exoribonuclease activity (GO:0004534);	5	Peu02G002200;Peu05G021000;Peu05G003470;Peu13G003150;Peu01G018830
Molecular Function: 5'-3' exonuclease activity (GO:0008409);	5	Peu13G011890;Peu13G000090;Peu05G000100;Peu06G023040;Peu18G003140
Molecular Function: 5'-3' exodeoxyribonuclease activity (GO:0035312);	5	Peu11G005620;Peu06G020710;Peu07G010920;Peu01G018830;Peu14G011000
Molecular Function: 5'-3' DNA helicase activity (GO:0043139);	4	Peu04G018280;Peu16G009240;Peu09G015700;Peu06G010510
Molecular Function: 4-hydroxy-tetrahydrodipicolinate synthase activity (GO:0008840);	2	Peu14G004940;Peu02G013230
Molecular Function: 4-hydroxy-tetrahydrodipicolinate reductase (GO:0008839);	3	Peu12G011760;Peu15G012820;Peu17G000170
Molecular Function: 4-hydroxyphenylpyruvate dioxygenase activity (GO:0003868);	2	Peu02G005180;Peu05G017970
Molecular Function: 4-hydroxybenzoate nonaprenyltransferase activity (GO:0047293);	1	Peu05G007380
Molecular Function: 4-hydroxybenzoate decaprenyltransferase activity (GO:0002083);	1	Peu05G007380
Molecular Function: 4-hydroxy-4-methyl-2-oxoglutarate aldolase activity (GO:0047443);	3	Peu19G005890;Peu11G014560;Peu13G007730
Molecular Function: 4-hydroxy-3-methylbut-2-en-1-yl diphosphate synthase activity (GO:0046429);	2	Peu09G002600;Peu04G019340
Molecular Function: 4-hydroxy-3-methylbut-2-en-1-yl diphosphate reductase activity (GO:0051745);	2	Peu04G014320;Peu09G011370
Molecular Function: 4-aminobutyrate transaminase activity (GO:0003867);	2	Peu06G001810;Peu16G001690
Molecular Function: 4-amino-4-deoxychorismate lyase activity (GO:0008696);	1	Peu11G009690
Molecular Function: 4-alpha-hydroxytetrahydrobiopterin dehydratase activity (GO:0008124);	5	Peu12G010160;Peu01G032260;Peu15G011160;Peu12G010170;Peu11G005820
Molecular Function: 4-alpha-glucanotransferase activity (GO:0004134);	3	Peu16G002410;Peu07G008860;Peu06G002470
Molecular Function: 4-(cytidine 5'-diphospho)-2-C-methyl-D-erythritol kinase activity (GO:0050515);	2	Peu09G003350;Peu01G020620
Molecular Function: 4 iron, 4 sulfur cluster binding (GO:0051539);	74	Peu10G020770;Peu01G012980;Peu06G021940;Peu16G006620;Peu15G008820;Peu11G013300;Peu05G003020;Peu17G002210;Peu17G001760;Peu08G018260;Peu01G016520;Peu05G017440;Peu09G006040;Peu13G012820;Peu02G020810;Peu08G015510;Peu14G012260;Peu01G032040;Peu01G030560;Peu08G001990;Peu01G030430;Peu16G006600;Peu01G029090;Peu07G004060;Peu08G015020;Peu07G012630;Peu16G000780;Peu07G005950;Peu06G001510;Peu07G008560;Peu02G016…
Molecular Function: 3'-tyrosyl-DNA phosphodiesterase activity (GO:0017005);	3	Peu12G010120;Peu04G001610;Peu15G011100
Molecular Function: 3'-tRNA processing endoribonuclease activity (GO:0042781);	2	Peu01G016410;Peu15G006930
Molecular Function: 3R-hydroxyacyl-CoA dehydratase activity (GO:0080023);	1	Peu05G021900
Molecular Function: 3-phosphoshikimate 1-carboxyvinyltransferase activity (GO:0003866);	2	Peu14G004670;Peu02G013000
Molecular Function: 3'-phosphoadenosine 5'-phosphosulfate transmembrane transporter activity (GO:0046964);	1	Peu01G021460
Molecular Function: 3-oxo-pimeloyl-[acp] methyl ester reductase activity (GO:0102132);	2	Peu10G005460;Peu08G015590
Molecular Function: 3-oxo-glutaryl-[acp] methyl ester reductase activity (GO:0102131);	2	Peu08G015590;Peu10G005460
Molecular Function: 3-oxoacyl-[acyl-carrier-protein] synthase activity (GO:0004315);	6	Peu01G010290;Peu02G020240;Peu03G009950;Peu06G012230;Peu01G007390;Peu11G005920
Molecular Function: 3-oxoacyl-[acyl-carrier-protein] reductase (NADPH) activity (GO:0004316);	2	Peu08G015590;Peu10G005460
Molecular Function: 3-oxo-5-alpha-steroid 4-dehydrogenase activity (GO:0003865);	5	Peu04G015420;Peu13G012700;Peu09G012650;Peu05G003390;Peu16G010870
Molecular Function: 3-methyl-2-oxobutanoate hydroxymethyltransferase activity (GO:0003864);	2	Peu02G014540;Peu14G006610
Molecular Function: 3-isopropylmalate dehydrogenase activity (GO:0003862);	1	Peu01G016210
Molecular Function: 3-isopropylmalate dehydratase activity (GO:0003861);	2	Peu08G015020;Peu10G006190
Molecular Function: 3-hydroxy-lignoceroyl-CoA dehydratase activity (GO:0102345);	2	Peu01G021520;Peu07G000980
Molecular Function: 3-hydroxyisobutyryl-CoA hydrolase activity (GO:0003860);	13	Peu18G001490;Peu14G014750;Peu01G013630;Peu18G000440;Peu10G015110;Peu06G014230;Peu06G025950;Peu18G000450;Peu06G025020;Peu02G005210;Peu14G014700;Peu06G025940;Peu14G003980
Molecular Function: 3-hydroxyisobutyrate dehydrogenase activity (GO:0008442);	1	Peu01G040810
Molecular Function: 3-hydroxy-behenoyl-CoA dehydratase activity (GO:0102344);	2	Peu07G000980;Peu01G021520
Molecular Function: 3-hydroxy-arachidoyl-CoA dehydratase activity (GO:0102343);	2	Peu01G021520;Peu07G000980
Molecular Function: 3-hydroxyacyl-CoA dehydrogenase activity (GO:0003857);	4	Peu10G001120;Peu01G036390;Peu18G008500;Peu08G020390
Molecular Function: 3-hydroxyacyl-CoA dehydratase activity (GO:0018812);	2	Peu01G021520;Peu07G000980
Molecular Function: 3-deoxy-manno-octulosonate cytidylyltransferase activity (GO:0008690);	2	Peu11G010120;Peu01G036630
Molecular Function: 3-deoxy-8-phosphooctulonate synthase activity (GO:0008676);	2	Peu05G017460;Peu02G005580
Molecular Function: 3-deoxy-7-phosphoheptulonate synthase activity (GO:0003849);	5	Peu05G014220;Peu02G008830;Peu07G009940;Peu05G005520;Peu01G013030
Molecular Function: 3-demethylubiquinone-9 3-O-methyltransferase activity (GO:0008689);	1	Peu14G006820
Molecular Function: 3-dehydroquinate synthase activity (GO:0003856);	5	Peu01G012230;Peu17G007140;Peu14G011670;Peu05G008960;Peu03G008120
Molecular Function: 3-dehydroquinate dehydratase activity (GO:0003855);	7	Peu13G002700;Peu05G002980;Peu13G002690;Peu14G010550;Peu10G001540;Peu05G002990;Peu08G017150
Molecular Function: 3-chloroallyl aldehyde dehydrogenase activity (GO:0004028);	3	Peu02G007270;Peu05G015790;Peu07G001550
Molecular Function: 3-beta-hydroxy-delta5-steroid dehydrogenase activity (GO:0003854);	9	Peu06G020720;Peu04G008760;Peu07G012970;Peu03G008240;Peu13G007110;Peu02G000420;Peu01G012140;Peu17G009490;Peu02G000430
Molecular Function: 3'-5'-exoribonuclease activity (GO:0000175);	21	Peu01G031690;Peu19G003560;Peu02G007710;Peu15G011250;Peu14G008120;Peu12G000350;Peu05G015410;Peu14G014540;Peu06G007420;Peu02G016040;Peu11G012130;Peu01G002580;Peu06G017580;Peu01G020200;NewGene_1034;Peu14G006910;Peu13G005470;Peu12G004220;Peu18G010820;Peu14G013500;Peu03G017150
Molecular Function: 3'-5' exonuclease activity (GO:0008408);	28	Peu16G002390;Peu11G011700;Peu19G002320;Peu15G003690;Peu17G006420;Peu13G004350;Peu17G004100;Peu15G006700;Peu16G002380;Peu01G038370;Peu16G002370;Peu05G001320;Peu13G004360;Peu02G016330;Peu15G000870;Peu05G006070;Peu14G006910;Peu06G022170;Peu11G009790;Peu02G020780;Peu06G002440;Peu18G005460;Peu01G037220;Peu14G013500;Peu06G002430;Peu01G034150;Peu02G019690;Peu01G028780
Molecular Function: 3'-5' DNA helicase activity (GO:0043140);	6	Peu04G016700;Peu05G008440;Peu09G013950;Peu05G008450;Peu05G008420;Peu05G008430
Molecular Function: 3'-5' DNA helicase activity (GO:0043138);	14	Peu05G008420;Peu05G008430;NewGene_2337;Peu05G008450;Peu09G013950;Peu03G000920;Peu05G008610;NewGene_2336;Peu05G001300;Peu13G014480;Peu10G005500;Peu13G010520;Peu05G008440;Peu04G016700
Molecular Function: 3,8-divinyl protochlorophyllide a 8-vinyl reductase activity (GO:0051744);	1	Peu08G018240
Molecular Function: 3,4-dihydroxy-2-butanone-4-phosphate synthase activity (GO:0008686);	6	Peu05G005350;Peu15G012620;Peu01G028060;Peu17G003260;Peu07G010090;Peu01G021470
Molecular Function: 3'(2'),5'-bisphosphate nucleotidase activity (GO:0008441);	6	Peu11G010540;Peu07G010770;Peu11G002950;Peu05G004720;Peu04G002720;Peu04G002390
Molecular Function: 3 iron, 4 sulfur cluster binding (GO:0051538);	3	Peu01G030560;Peu15G001520;Peu12G001700
Molecular Function: 2-succinyl-6-hydroxy-2,4-cyclohexadiene-1-carboxylate synthase activity (GO:0070205);	1	Peu10G012320
Molecular Function: 2-succinyl-5-enolpyruvyl-6-hydroxy-3-cyclohexene-1-carboxylic-acid synthase activity (GO:0070204);	1	Peu10G012320
Molecular Function: 2-polyprenyl-6-methoxy-1,4-benzoquinone methyltransferase activity (GO:0008425);	1	Peu14G006820
Molecular Function: 2-phytyl-1,4-naphthoquinone methyltransferase activity (GO:0052624);	2	Peu10G004450;Peu08G016440
Molecular Function: 2-oxoglutarate-dependent dioxygenase activity (GO:0016706);	11	Peu08G011270;Peu02G004280;Peu05G007780;Peu06G006120;Peu06G006110;Peu01G001330;Peu18G012800;Peu01G021290;Peu05G018880;Peu09G003660;Peu01G004710
Molecular Function: 2-octaprenyl-6-methoxy-1,4-benzoquinone methylase activity (GO:0043333);	1	Peu18G009090
Molecular Function: 2-isopropylmalate synthase activity (GO:0003852);	1	Peu05G006430
Molecular Function: 2-hydroxy-3-keto-5-methylthiopentenyl-1-phosphate phosphatase activity (GO:0043716);	1	Peu01G036440
Molecular Function: 2-deoxyglucose-6-phosphatase activity (GO:0003850);	1	Peu03G007590
Molecular Function: 2-C-methyl-D-erythritol 4-phosphate cytidylyltransferase activity (GO:0050518);	1	Peu04G020910
Molecular Function: 2-C-methyl-D-erythritol 2,4-cyclodiphosphate synthase activity (GO:0008685);	2	Peu03G011840;Peu01G008320
Molecular Function: 2-amino-4-hydroxy-6-hydroxymethyldihydropteridine diphosphokinase activity (GO:0003848);	1	Peu08G008310
Molecular Function: 2-alkenal reductase [NAD(P)+] activity (GO:0032440);	10	Peu17G000240;Peu17G000330;Peu07G013950;NewGene_1672;Peu07G013970;Peu17G000210;Peu07G013980;Peu17G000260;Peu17G000350;Peu17G000270
Molecular Function: 2-acylglycerol O-acyltransferase activity (GO:0003846);	1	Peu03G005130
Molecular Function: 23S rRNA (adenine(1618)-N(6))-methyltransferase activity (GO:0052907);	2	Peu04G015980;Peu09G013210
Molecular Function: 2,3-diketo-5-methylthiopentyl-1-phosphate enolase activity (GO:0043715);	1	Peu01G036440
Molecular Function: 2',3'-cyclic-nucleotide 3'-phosphodiesterase activity (GO:0004113);	3	Peu17G004460;Peu01G029160;Peu11G005400
Molecular Function: 2',3'-cyclic-nucleotide 2'-phosphodiesterase activity (GO:0008663);	1	Peu15G008810
Molecular Function: 2,3-bisphosphoglycerate-independent phosphoglycerate mutase activity (GO:0046537);	3	Peu16G013870;Peu17G009400;Peu04G008870
Molecular Function: 2 iron, 2 sulfur cluster binding (GO:0051537);	47	Peu11G014380;Peu01G030560;Peu05G019100;Peu04G019880;Peu12G007360;Peu01G000510;Peu05G015710;Peu13G013350;Peu18G001200;Peu03G019060;Peu09G015070;Peu09G001580;Peu01G003720;Peu08G001580;Peu03G000870;Peu01G041260;Peu10G021190;Peu09G015090;Peu04G019990;Peu06G025300;Peu04G017810;Peu12G011440;Peu01G005470;Peu07G012520;Peu03G019050;Peu09G006230;Peu03G016130;Peu09G015970;Peu02G007400;Peu10G008120;Peu02G005…
Molecular Function: 1-phosphatidylinositol-4-phosphate 5-kinase activity (GO:0016308);	10	Peu01G002300;Peu04G013400;Peu19G000820;Peu03G017270;Peu02G007860;Peu03G000990;Peu05G015260;Peu06G010690;Peu16G003190;Peu01G019240
Molecular Function: 1-phosphatidylinositol-3-phosphate 5-kinase activity (GO:0000285);	2	Peu13G011130;Peu01G014200
Molecular Function: 1-phosphatidylinositol-3-kinase activity (GO:0016303);	1	Peu12G006800
Molecular Function: 1-phosphatidylinositol binding (GO:0005545);	17	Peu18G002190;Peu19G006790;Peu06G006490;Peu08G011950;Peu18G012320;Peu06G024130;Peu18G013270;Peu14G012700;Peu10G009520;Peu08G011430;Peu18G012110;Peu08G012160;Peu02G020340;Peu10G010060;Peu06G010440;Peu05G013970;Peu06G005490
Molecular Function: 1-phosphatidylinositol 4-kinase activity (GO:0004430);	5	Peu04G014480;Peu08G009620;Peu05G004310;Peu10G012500;Peu15G000680
Molecular Function: 1-deoxy-D-xylulose-5-phosphate synthase activity (GO:0008661);	8	Peu18G002580;Peu07G005780;Peu06G016620;Peu10G001410;Peu18G002610;Peu18G002660;Peu06G023600;Peu08G017190
Molecular Function: 1-deoxy-D-xylulose-5-phosphate reductoisomerase activity (GO:0030604);	2	Peu12G007290;Peu15G008010
Molecular Function: 1-aminocyclopropane-1-carboxylate synthase activity (GO:0016847);	1	Peu02G010140
Molecular Function: 1-acylglycerol-3-phosphate O-acyltransferase activity (GO:0003841);	6	Peu06G017530;Peu16G004500;Peu11G011870;Peu06G004600;Peu01G023650;Peu09G006220
Molecular Function: 16:0 monogalactosyldiacylglycerol desaturase activity (GO:0009979);	1	Peu11G013070
Molecular Function: 12-oxophytodienoate reductase activity (GO:0016629);	3	Peu04G019500;Peu18G006640;Peu06G012650
Molecular Function: 1,4-dihydroxy-2-naphthoyl-CoA thioesterase activity (GO:0061522);	1	Peu10G000360
Molecular Function: 1,4-dihydroxy-2-naphthoyl-CoA synthase activity (GO:0008935);	1	Peu01G029630
Molecular Function: 1,4-beta-D-xylan synthase activity (GO:0047517);	1	Peu12G009950
Molecular Function: 1,4-alpha-glucan branching enzyme activity (GO:0003844);	3	Peu06G010160;Peu05G022210;Peu01G032860
Molecular Function: 1,3-beta-D-glucan synthase activity (GO:0003843);	11	Peu05G004250;Peu11G003610;Peu03G018570;Peu01G001020;Peu13G012360;Peu11G008200;Peu01G021050;Peu01G001030;Peu02G005300;Peu05G017810;Peu15G009260
Molecular Function: 1,2-alpha-L-fucosidase activity (GO:0047513);	1	Peu09G009700
Molecular Function: 1-(5-phosphoribosyl)-5-[(5-phosphoribosylamino)methylideneamino]imidazole-4-carboxamide isomerase activity (GO:0003949);	2	Peu04G007450;Peu17G010670
Molecular Function: [ribulose-bisphosphate carboxylase]-lysine N-methyltransferase activity (GO:0030785);	2	Peu08G007660;Peu14G013790
Molecular Function: [myelin basic protein]-arginine N-methyltransferase activity (GO:0016277);	1	Peu18G007610
Molecular Function: [acyl-carrier-protein] S-malonyltransferase activity (GO:0004314);	2	Peu09G008270;Peu01G025660
Molecular Function: (S)-2-(5-amino-1-(5-phospho-D-ribosyl)imidazole-4-carboxamido)succinate AMP-lyase (fumarate-forming) activity (GO:0070626);	2	Peu10G017160;Peu08G005370
Molecular Function: (1->3)-beta-D-glucan binding (GO:0001872);	1	Peu13G011420
Molecular Function: (+)-abscisic acid 8'-hydroxylase activity (GO:0010295);	6	Peu04G013540;Peu02G011240;Peu14G001810;Peu04G021290;Peu09G010400;NewGene_1849
Molecular Function	46568
Cellular Component: zeta DNA polymerase complex (GO:0016035);	1	Peu13G001980
Cellular Component: Z disc (GO:0030018);	7	Peu13G005420;Peu03G009170;Peu05G001350;Peu02G019380;Peu01G029990;Peu13G000970;Peu01G011130
Cellular Component: XPC complex (GO:0071942);	1	Peu04G007150
Cellular Component: whole membrane (GO:0098805);	58	Peu15G009050;Peu02G004800;Peu10G018220;Peu04G019290;Peu05G014520;Peu03G001480;Peu12G011290;Peu11G010360;Peu15G012390;Peu13G005730;Peu04G018180;Peu09G015630;Peu14G011390;Peu05G001020;Peu15G003270;Peu11G009350;Peu01G021950;Peu18G001860;Peu10G020070;Peu01G035750;Peu01G038830;Peu09G015610;Peu02G010840;Peu10G022060;Peu14G005860;Peu01G036880;Peu06G002180;Peu18G010330;Peu14G012100;Peu11G009340;Peu08G012…
Cellular Component: vesicle tethering complex (GO:0099023);	1	Peu02G017250
Cellular Component: vesicle membrane (GO:0012506);	3	Peu14G005860;Peu13G005730;Peu02G014020
Cellular Component: vesicle (GO:0031982);	62	Peu01G030220;Peu09G008190;Peu09G003650;NewGene_266;Peu05G009650;Peu02G014630;Peu07G010200;NewGene_1474;Peu01G036880;Peu14G014150;Peu14G005860;Peu08G007960;Peu08G010890;Peu06G023030;Peu04G015220;Peu06G024500;Peu02G014020;Peu13G000740;Peu12G004650;Peu16G013020;Peu11G006130;Peu14G006690;Peu02G008510;Peu02G017250;Peu17G009740;Peu07G002040;Peu18G010260;Peu05G020170;Peu05G014520;Peu06G012880;Peu01G0276…
Cellular Component: VCP-NPL4-UFD1 AAA ATPase complex (GO:0034098);	2	Peu17G009310;Peu14G012510
Cellular Component: VCB complex (GO:0030891);	1	Peu05G008510
Cellular Component: vacuole (GO:0005773);	122	Peu19G008720;Peu14G012100;Peu02G021010;NewGene_1474;Peu07G001380;Peu07G001640;Peu04G016430;Peu06G002180;Peu17G002650;Peu06G000480;Peu06G024500;Peu04G018730;Peu05G005880;Peu01G005560;Peu04G016250;Peu11G002890;Peu12G009550;Peu07G009580;Peu04G014460;Peu17G006920;Peu02G013990;Peu07G004740;Peu08G006150;Peu01G002130;Peu06G002850;Peu07G012070;Peu06G012770;Peu13G001640;Peu10G006430;Peu17G003950;Peu05G014…
Cellular Component: vacuolar proton-transporting V-type ATPase, V1 domain (GO:0000221);	2	Peu17G004280;Peu13G007040
Cellular Component: vacuolar proton-transporting V-type ATPase, V0 domain (GO:0000220);	4	Peu04G015140;Peu02G002540;Peu09G012320;Peu05G020670
Cellular Component: vacuolar proton-transporting V-type ATPase complex (GO:0016471);	8	Peu19G011560;Peu13G010410;Peu02G002540;Peu10G019650;Peu17G007050;Peu19G008140;Peu08G003260;Peu05G020670
Cellular Component: vacuolar membrane (GO:0005774);	112	Peu02G005220;Peu16G004320;Peu14G012100;Peu08G015670;Peu02G021570;Peu01G019550;Peu16G009730;Peu02G021010;NewGene_1474;NewGene_1407;Peu02G021510;Peu14G005270;Peu04G015410;Peu01G015990;Peu08G002860;Peu06G002180;Peu06G024500;Peu14G012240;Peu05G005880;Peu12G002230;Peu09G011700;Peu04G018970;Peu03G017370;Peu07G009580;Peu17G006920;Peu07G004740;Peu09G005430;Peu17G011330;Peu07G001320;Peu05G014520;Peu04G002…
Cellular Component: UTP-C complex (GO:0034456);	1	Peu17G009350
Cellular Component: uniplex complex (GO:1990246);	4	Peu02G011830;Peu14G002730;Peu07G002800;Peu13G014490
Cellular Component: ubiquitin ligase complex (GO:0000151);	109	Peu03G006370;Peu03G018880;Peu02G018870;Peu02G011680;Peu17G001740;Peu01G030220;Peu07G004830;Peu03G013850;Peu05G019160;Peu08G020430;Peu14G001260;Peu05G018060;Peu09G013860;Peu06G018830;Peu02G014750;Peu04G004580;Peu04G003570;Peu03G015970;Peu15G006800;Peu01G003170;Peu12G004650;Peu02G007360;Peu09G009300;Peu05G015720;Peu08G014570;Peu01G012020;Peu07G013510;Peu01G031410;Peu09G011330;Peu05G008930;Peu06G010…
Cellular Component: U6 snRNP (GO:0005688);	9	Peu01G025220;Peu02G006130;Peu02G018140;Peu03G000840;Peu01G025230;Peu09G007780;Peu04G020030;Peu05G016870;Peu09G007770
Cellular Component: U5 snRNP (GO:0005682);	19	Peu06G008480;Peu03G013850;Peu02G004930;Peu13G012100;Peu05G022220;Peu03G002040;Peu19G009580;Peu05G018470;Peu03G001460;Peu06G016690;Peu18G009930;Peu01G018760;Peu01G026050;Peu02G000250;Peu11G013390;Peu18G009900;Peu02G000820;Peu01G006150;Peu07G007890
Cellular Component: U4/U6 x U5 tri-snRNP complex (GO:0046540);	27	Peu08G003990;Peu01G025230;Peu02G015550;Peu13G011180;Peu09G007770;Peu13G000920;Peu06G016690;Peu01G025220;Peu05G018470;Peu16G003610;Peu02G000250;Peu01G026050;Peu09G007780;Peu14G007690;Peu13G014400;Peu01G006750;Peu18G009930;Peu04G020030;Peu05G016870;Peu06G003760;Peu18G011480;Peu02G006130;Peu07G007890;Peu18G009900;Peu11G013390;Peu10G018940;Peu03G000840
Cellular Component: U4 snRNP (GO:0005687);	10	Peu02G004930;Peu14G007690;Peu13G014400;Peu02G015550;Peu18G009930;Peu06G016690;Peu11G013390;Peu02G000820;Peu18G009900;Peu05G022220
Cellular Component: U2-type spliceosomal complex (GO:0005684);	8	Peu19G003660;Peu08G009960;Peu10G015840;Peu11G003180;Peu10G011880;Peu13G005660;Peu01G012700;Peu16G000050
Cellular Component: U2-type prespliceosome (GO:0071004);	12	Peu09G008950;Peu03G009650;Peu10G006500;Peu06G010700;Peu03G005070;Peu04G003110;Peu01G026250;Peu01G010640;Peu05G007460;Peu11G013390;Peu07G007700;Peu11G003420
Cellular Component: U2-type post-spliceosomal complex (GO:0071021);	1	Peu05G018470
Cellular Component: U2-type catalytic step 2 spliceosome (GO:0071007);	4	Peu01G007920;Peu09G005020;Peu04G002620;Peu18G011480
Cellular Component: U2-type catalytic step 1 spliceosome (GO:0071006);	3	Peu08G014920;Peu09G005020;Peu11G008290
Cellular Component: U2AF complex (GO:0089701);	9	Peu04G020730;Peu09G014760;Peu06G010300;Peu11G003420;Peu04G017570;Peu10G006500;Peu04G003110;Peu02G000280;Peu05G022820
Cellular Component: U2 snRNP (GO:0005686);	19	Peu10G015840;Peu11G003180;Peu02G004930;Peu06G010700;Peu05G022220;Peu05G009600;Peu05G007460;Peu06G016690;Peu13G013820;Peu01G025200;Peu10G006700;Peu18G009930;Peu19G010780;Peu09G007750;Peu18G009900;Peu02G000820;Peu07G007700;Peu11G013390;Peu01G025210
[truncated: 5,472 more rows]

## Sheet: Table S5
	Table S5 KOG annotation analysis
#ID	Class_Name	Numbers
R	General function prediction only	3651
O	Posttranslational modification, protein turnover, chaperones	2040
T	Signal transduction mechanisms	1759
K	Transcription	1223
G	Carbohydrate transport and metabolism	1052
S	Function unknown	973
U	Intracellular trafficking, secretion, and vesicular transport	880
Q	Secondary metabolites biosynthesis, transport and catabolism	855
J	Translation, ribosomal structure and biogenesis	853
I	Lipid transport and metabolism	759
C	Energy production and conversion	734
E	Amino acid transport and metabolism	700
A	RNA processing and modification	655
P	Inorganic ion transport and metabolism	575
D	Cell cycle control, cell division, chromosome partitioning	422
L	Replication, recombination and repair	401
Z	Cytoskeleton	358
B	Chromatin structure and dynamics	235
M	Cell wall/membrane/envelope biogenesis	233
F	Nucleotide transport and metabolism	188
V	Defense mechanisms	177
H	Coenzyme transport and metabolism	171
W	Extracellular structures	89
Y	Nuclear structure	67
N	Cell motility	5

## Sheet: Table S6
Table S6 KEGG enrichment pathway
#pathway	pathway_id	Gene_number	Gene_id	KOs
Plant hormone signal transduction	ko04075	916	NewGene_1043;NewGene_1694;NewGene_491;NewGene_973;Peu01G001200;Peu01G001290;Peu01G001300;Peu01G001310;Peu01G001940;Peu01G002240;Peu01G002480;Peu01G002750;Peu01G004270;Peu01G004410;Peu01G004790;Peu01G005060;Peu01G005230;Peu01G005350;Peu01G005580;Peu01G006890;Peu01G007310;Peu01G007380;Peu01G007710;Peu01G007750;Peu01G007990;Peu01G008730;Peu01G008830;Peu01G009260;Peu01G010020;Peu01G010210;Peu01G01048…	K14509+K14488+K14508+K14488+K13416+K14514+K14514+K14514+K14494+K14492+K14431+K14493+K14510+K14484+K14489+K14488+K13464+K14486+K14487+K13422+K14494+K14486+K14497+K14496+K13415+K13422+K14500+K14494+K13416+K14488+K14494+K14510+K14491+K14491+K13422+K14496+K14491+K13416+K13415+K14488+K14488+K13464+K13415+K14494+K14488+K14484+K14484+K14484+K14490+K14484+K16189+K14490+K14509+K13416+K13422+K14432+K13416+…
Plant-pathogen interaction	ko04626	916	NewGene_1298;NewGene_1530;NewGene_1960;NewGene_2216;NewGene_2478;NewGene_2617;NewGene_2735;NewGene_325;NewGene_907;Peu01G000530;Peu01G000900;Peu01G001200;Peu01G001430;Peu01G003510;Peu01G003640;Peu01G003650;Peu01G003710;Peu01G003990;Peu01G004910;Peu01G005100;Peu01G005270;Peu01G005750;Peu01G007790;Peu01G007970;Peu01G008160;Peu01G008240;Peu01G008300;Peu01G009000;Peu01G009340;Peu01G010020;Peu01G01003…	K13448+K13457+K13459+K13447+K13429+K05391+K18878+K13412+K13459+K13420+K13427+K13416+K18878+K13420+K13466+K05391+K18835+K13430+K18835+K13430+K18878+K13447+K13459+K13434+K13412+K13447+K13425+K13436+K02358+K13416+K13448+K13425+K13427+K13466+K13457+K13457+K13457+K13457+K13457+K13448+K13435+K13416+K13430+K13436+K13459+K13429+K13416+K18835+K15397+K02183+K13430+K13416+K13420+K18873+K13435+K15397+K13436+…
MAPK signaling pathway - plant	ko04016	543	NewGene_1043;NewGene_2216;Peu01G000530;Peu01G001200;Peu01G001290;Peu01G001300;Peu01G001310;Peu01G001590;Peu01G003500;Peu01G003510;Peu01G004270;Peu01G005750;Peu01G006890;Peu01G007620;Peu01G007630;Peu01G007710;Peu01G007750;Peu01G008240;Peu01G008300;Peu01G008330;Peu01G008670;Peu01G008730;Peu01G008930;Peu01G009740;Peu01G010020;Peu01G010330;Peu01G010550;Peu01G011970;Peu01G012170;Peu01G012260;Peu01G012…	K14509+K13447+K13420+K13416+K14514+K14514+K14514+K17686+K20716+K13420+K14510+K13447+K13422+K00940+K00940+K14497+K14496+K13447+K13425+K20772+K20717+K13422+K17686+K20718+K13416+K13425+K14510+K20604+K20558+K13422+K14496+K13416+K17686+K20728+K14509+K17686+K13416+K13422+K02183+K13416+K13420+K14497+K20536+K13416+K20716+K13413+K13422+K13449+K13449+K13449+K13416+K13416+K13420+K20558+K13416+K13424+K20607+…
Ribosome	ko03010	485	NewGene_1588;NewGene_1766;NewGene_2670;NewGene_326;NewGene_492;Peu01G002090;Peu01G003820;Peu01G003880;Peu01G005590;Peu01G005770;Peu01G007360;Peu01G008200;Peu01G010050;Peu01G011230;Peu01G011850;Peu01G012920;Peu01G013200;Peu01G013560;Peu01G014270;Peu01G015760;Peu01G016020;Peu01G016130;Peu01G017530;Peu01G019940;Peu01G021480;Peu01G023470;Peu01G023830;Peu01G023870;Peu01G024430;Peu01G024620;Peu01G02673…	K02934+K02995+K02958+K02979+K02939+K02977+K02951+K02937+K02978+K02889+K02990+K02897+K02957+K02873+K02874+K02921+K02884+K02877+K02998+K02884+K02922+K02961+K02903+K02955+K02893+K02981+K02995+K02863+K02910+K02934+K02980+K02936+K02960+K02991+K02872+K02876+K02936+K02899+K02996+K02871+K02901+K02935+K02912+K02995+K02946+K02878+K02882+K02871+K02968+K02913+K02895+K02954+K02867+K02940+K02940+K02940+K02992+…
Protein processing in endoplasmic reticulum	ko04141	469	NewGene_1009;NewGene_1102;NewGene_2171;NewGene_2237;NewGene_2238;NewGene_474;NewGene_475;Peu01G000070;Peu01G000140;Peu01G003250;Peu01G003520;Peu01G003530;Peu01G004280;Peu01G005710;Peu01G005860;Peu01G005950;Peu01G007270;Peu01G007400;Peu01G007980;Peu01G009970;Peu01G010600;Peu01G011030;Peu01G011110;Peu01G011330;Peu01G011800;Peu01G014090;Peu01G014290;Peu01G014330;Peu01G014580;Peu01G016050;Peu01G01717…	K16196+K10084+K14007+K08852+K08852+K01228+K01228+K03283+K08288+K10839+K03283+K03283+K01456+K08054+K09562+K07765+K09490+K01230+K06689+K03347+K10636+K13525+K05546+K03094+K12668+K04554+K13993+K09523+K03868+K09580+K13993+K14004+K03283+K10666+K13993+K14016+K03283+K13993+K12275+K14005+K04079+K10661+K14006+K24348+K13250+K07342+K07953+K07953+K13993+K04374+K06689+K10956+K14012+K10666+K13993+K10956+K13719+…
Starch and sucrose metabolism	ko00500	460	NewGene_175;NewGene_2658;Peu01G000570;Peu01G001230;Peu01G002400;Peu01G005780;Peu01G005790;Peu01G005800;Peu01G006460;Peu01G006860;Peu01G007220;Peu01G007280;Peu01G007300;Peu01G007700;Peu01G007720;Peu01G008210;Peu01G008290;Peu01G010260;Peu01G012030;Peu01G012890;Peu01G016840;Peu01G017120;Peu01G018700;Peu01G020250;Peu01G020260;Peu01G020280;Peu01G020300;Peu01G020340;Peu01G020350;Peu01G020370;Peu01G0203…	K01179+K00695+K19892+K01188+K00695+K01193+K01193+K01193+K01179+K01179+K01194+K01177+K01087+K01179+K01179+K01179+K01179+K01087+K16055+K01177+K00844+K19891+K01193+K01188+K01188+K01188+K01188+K01188+K01188+K01188+K01188+K01188+K01188+K01188+K01188+K01188+K01188+K01188+K01188+K01188+K01188+K01188+K19891+K01176+K00844+K19891+K19891+K00696+K19891+K19891+K19891+K00703+K19892+K01179+K00700+K19891+K16055+…
Carbon metabolism	ko01200	443	NewGene_1378;NewGene_2514;NewGene_2667;NewGene_803;Peu01G000130;Peu01G000580;Peu01G000590;Peu01G000940;Peu01G005000;Peu01G005150;Peu01G005500;Peu01G006520;Peu01G006530;Peu01G007530;Peu01G008040;Peu01G009620;Peu01G010250;Peu01G011500;Peu01G012510;Peu01G012540;Peu01G012570;Peu01G013480;Peu01G013630;Peu01G014160;Peu01G015440;Peu01G015860;Peu01G016100;Peu01G016680;Peu01G016840;Peu01G017720;Peu01G0180…	K00658+K00026+K01738+K01595+K00873+K01895+K01895+K01938+K00036+K00162+K00616+K00850+K00850+K00029+K00033+K15919+K00616+K00855+K02437+K00873+K00948+K00232+K05605+K00814+K15918+K01834+K15919+K00029+K00844+K00234+K00627+K00600+K01807+K01647+K01803+K01689+K00830+K00844+K00927+K00140+K00236+K00026+K00873+K00058+K00161+K00600+K01783+K00134+K00036+K00235+K00031+K00658+K00640+K01738+K00026+K01595+K11517+…
Spliceosome	ko03040	427	NewGene_1065;NewGene_913;Peu01G000070;Peu01G000560;Peu01G002430;Peu01G002500;Peu01G002690;Peu01G003520;Peu01G003530;Peu01G004830;Peu01G005440;Peu01G005850;Peu01G006750;Peu01G007920;Peu01G008550;Peu01G011250;Peu01G011370;Peu01G017880;Peu01G018920;Peu01G020090;Peu01G021000;Peu01G021640;Peu01G021770;Peu01G022270;Peu01G022670;Peu01G023360;Peu01G023750;Peu01G023780;Peu01G024420;Peu01G024760;Peu01G0247…	K12818+K12882+K03283+K12900+K12818+K09567+K12878+K03283+K03283+K11094+K12900+K11092+K11984+K12869+K12897+K12897+K11093+K12741+K12885+K12741+K03283+K12881+K12818+K03283+K12897+K12876+K12818+K12818+K12626+K12833+K12833+K12834+K12834+K12624+K12627+K13098+K12821+K12897+K12818+K12828+K12741+K12741+K11094+K11094+K11094+K12741+K12823+K12835+K12741+K12863+K12840+K12741+K12818+K12816+K11086+K12831+K12823+…
Biosynthesis of amino acids	ko01230	386	NewGene_1078;NewGene_1524;NewGene_2667;NewGene_380;NewGene_776;NewGene_844;Peu01G000130;Peu01G004140;Peu01G004250;Peu01G005500;Peu01G006520;Peu01G006530;Peu01G010250;Peu01G012350;Peu01G012540;Peu01G012570;Peu01G013030;Peu01G014160;Peu01G014520;Peu01G015860;Peu01G016210;Peu01G018210;Peu01G018450;Peu01G019350;Peu01G020680;Peu01G021080;Peu01G022000;Peu01G022630;Peu01G024220;Peu01G025260;Peu01G025600…	K01693+K00620+K01738+K01657+K01658+K01915+K00873+K14152+K01687+K00616+K00850+K00850+K00616+K01438+K00873+K00948+K01626+K00814+K00789+K01834+K00052+K01733+K15227+K00600+K01807+K01647+K01803+K01689+K01663+K01953+K00927+K00873+K00058+K00600+K01783+K00134+K00031+K00640+K01738+K11755+K00053+K01696+K00013+K14152+K01623+K14677+K01695+K01695+K00891+K14677+K14677+K00600+K10206+K01834+K01626+K00850+K01755+…
RNA transport	ko03013	377	NewGene_1354;NewGene_180;NewGene_2571;NewGene_310;NewGene_913;Peu01G000090;Peu01G001110;Peu01G002160;Peu01G002690;Peu01G002880;Peu01G003950;Peu01G006430;Peu01G008180;Peu01G008250;Peu01G008980;Peu01G008990;Peu01G009430;Peu01G011060;Peu01G012800;Peu01G014210;Peu01G014400;Peu01G014640;Peu01G015200;Peu01G016410;Peu01G016420;Peu01G016530;Peu01G016980;Peu01G017400;Peu01G017580;Peu01G017710;Peu01G017760…	K01164+K03260+K14288+K03113+K12882+K14317+K14315+K03754+K12878+K03538+K14298+K14303+K03231+K03239+K03239+K03239+K14295+K03242+K14326+K03239+K14301+K14288+K13137+K00784+K00784+K14313+K13126+K14297+K14297+K14297+K14297+K03257+K13114+K14294+K14004+K03539+K14292+K12881+K14292+K13171+K12876+K03241+K13098+K03243+K13126+K14314+K03251+K03231+K03113+K14297+K12880+K03252+K14525+K03236+K14319+K13126+K14525+…
Phenylpropanoid biosynthesis	ko00940	372	NewGene_1026;NewGene_1028;NewGene_49;Peu01G000600;Peu01G000630;Peu01G000960;Peu01G000970;Peu01G000980;Peu01G001230;Peu01G001340;Peu01G001360;Peu01G003140;Peu01G003550;Peu01G003750;Peu01G003760;Peu01G003790;Peu01G004630;Peu01G010970;Peu01G012140;Peu01G012580;Peu01G015240;Peu01G015950;Peu01G019310;Peu01G019920;Peu01G020250;Peu01G020260;Peu01G020280;Peu01G020300;Peu01G020340;Peu01G020350;Peu01G02037…	K22395+K22395+K00083+K06892+K06892+K00430+K00430+K00430+K01188+K23260+K23260+K01904+K13065+K09753+K09753+K09753+K01904+K13065+K09753+K00430+K18368+K00430+K23260+K00430+K01188+K01188+K01188+K01188+K01188+K01188+K01188+K01188+K01188+K01188+K01188+K01188+K01188+K01188+K01188+K01188+K01188+K01188+K01188+K09753+K00083+K23260+K23260+K23260+K23260+K23260+K00588+K00083+K13065+K13065+K00430+K01904+K01904+…
Endocytosis	ko04144	367	NewGene_2427;NewGene_453;NewGene_792;Peu01G000070;Peu01G002190;Peu01G002300;Peu01G002900;Peu01G003520;Peu01G003530;Peu01G005360;Peu01G005370;Peu01G005380;Peu01G005960;Peu01G009510;Peu01G009790;Peu01G010040;Peu01G011690;Peu01G012250;Peu01G012410;Peu01G012420;Peu01G014850;Peu01G015880;Peu01G015990;Peu01G017230;Peu01G017430;Peu01G018570;Peu01G019240;Peu01G020220;Peu01G021000;Peu01G021580;Peu01G02190…	K12198+K01528+K12200+K03283+K12486+K00889+K12183+K03283+K03283+K12198+K12489+K12489+K05758+K01115+K10396+K19367+K12189+K12493+K11826+K12191+K12191+K19476+K07897+K01115+K12197+K12190+K00889+K18466+K03283+K07901+K12471+K03283+K07904+K04646+K07937+K07937+K19476+K19476+K18467+K12483+K12486+K07904+K12486+K12188+K12191+K12191+K12472+K19476+K01115+K18468+K11827+K12192+K12183+K07897+K07897+K12479+K00889+…
Pentose and glucuronate interconversions	ko00040	319	NewGene_1593;NewGene_1938;Peu01G000100;Peu01G000660;Peu01G004290;Peu01G006510;Peu01G008390;Peu01G009060;Peu01G009140;Peu01G010000;Peu01G010170;Peu01G010730;Peu01G012200;Peu01G012670;Peu01G014120;Peu01G014130;Peu01G014140;Peu01G014150;Peu01G014960;Peu01G018230;Peu01G018930;Peu01G019030;Peu01G019060;Peu01G024160;Peu01G027920;Peu01G029870;Peu01G030650;Peu01G031210;Peu01G031590;Peu01G033270;Peu01G033…	K01213+K12447+K01213+K01728+K01728+K01805+K01184+K01184+K01051+K00002+K01051+K00002+K01184+K01728+K01051+K01051+K01051+K01051+K01213+K01184+K01728+K01051+K01051+K01213+K01051+K01783+K01728+K16190+K01184+K01728+K01051+K01728+K01213+K01051+K01051+K01213+K01213+K16190+K12447+K12447+K01051+K01051+K01051+K12447+K00854+K01805+K01051+K01051+K01051+K01184+K01184+K01213+K01213+K01213+K01051+K01051+K01728+…
Ubiquitin mediated proteolysis	ko04120	305	NewGene_837;Peu01G000910;Peu01G001040;Peu01G002090;Peu01G002170;Peu01G002230;Peu01G004770;Peu01G007460;Peu01G007980;Peu01G008590;Peu01G009570;Peu01G009970;Peu01G011330;Peu01G014090;Peu01G014580;Peu01G015280;Peu01G019680;Peu01G019700;Peu01G022970;Peu01G023260;Peu01G025120;Peu01G025480;Peu01G032720;Peu01G033680;Peu01G034590;Peu01G035440;Peu01G035470;Peu01G035850;Peu01G036580;Peu01G036820;Peu01G0381…	K03349+K04506+K10260+K02977+K04506+K10614+K04506+K20217+K06689+K10576+K03364+K03347+K03094+K04554+K03868+K10581+K10260+K10260+K10140+K06688+K10614+K03178+K10610+K10592+K06689+K03353+K03353+K10580+K10581+K10615+K08770+K06689+K03094+K09561+K10614+K10688+K10615+K03875+K10570+K04506+K10592+K10260+K10577+K10576+K04506+K10260+K02977+K04506+K10260+K09561+K03868+K04554+K10581+K04506+K03347+K03364+K10576+…
Amino sugar and nucleotide sugar metabolism	ko00520	254	NewGene_1574;NewGene_1938;NewGene_716;Peu01G007440;Peu01G007590;Peu01G008660;Peu01G009500;Peu01G010100;Peu01G012680;Peu01G013880;Peu01G014980;Peu01G016840;Peu01G018890;Peu01G021230;Peu01G021250;Peu01G021670;Peu01G022750;Peu01G023290;Peu01G024910;Peu01G026600;Peu01G026610;Peu01G026620;Peu01G028770;Peu01G031210;Peu01G032360;Peu01G035030;Peu01G040330;Peu02G001600;Peu02G002610;Peu02G002810;Peu02G0029…	K01209+K12447+K01183+K15920+K01784+K01784+K12451+K08678+K01836+K00972+K00326+K00844+K15920+K12373+K12373+K08678+K00770+K00844+K01183+K15920+K15920+K15920+K08679+K16190+K00972+K12450+K12448+K16190+K12447+K12447+K00975+K00847+K13648+K12447+K15920+K15920+K01810+K08678+K08679+K13648+K01183+K20547+K15920+K00770+K08678+K12448+K01183+K01183+K13648+K01810+K01810+K15920+K01183+K00326+K00972+K08679+K12451+…
Glycolysis / Gluconeogenesis	ko00010	247	NewGene_631;Peu01G000130;Peu01G000580;Peu01G000590;Peu01G003210;Peu01G005150;Peu01G006520;Peu01G006530;Peu01G008000;Peu01G010000;Peu01G010430;Peu01G010440;Peu01G010730;Peu01G012540;Peu01G014550;Peu01G015860;Peu01G016840;Peu01G018090;Peu01G022000;Peu01G022630;Peu01G023290;Peu01G023640;Peu01G025320;Peu01G025600;Peu01G026200;Peu01G028610;Peu01G030320;Peu01G031280;Peu01G033170;Peu01G037490;Peu01G0394…	K01568+K00873+K01895+K01895+K01792+K00162+K00850+K00850+K01792+K00002+K00016+K00016+K00002+K00873+K14085+K01834+K00844+K00627+K01803+K01689+K00844+K00128+K01568+K00927+K00873+K00161+K00134+K01792+K00895+K00128+K00001+K01623+K00895+K00121+K00895+K03841+K18857+K18857+K00128+K01834+K00850+K01810+K01610+K01803+K01792+K00161+K00128+K00627+K00121+K01810+K01810+K00627+K01834+K14085+K00873+K00016+K00002+…
Glycerolipid metabolism	ko00561	205	NewGene_684;Peu01G009330;Peu01G010000;Peu01G010730;Peu01G011780;Peu01G012720;Peu01G012730;Peu01G014550;Peu01G014890;Peu01G015440;Peu01G016970;Peu01G019090;Peu01G023640;Peu01G023650;Peu01G026070;Peu01G027870;Peu01G035950;Peu01G037310;Peu01G037490;Peu01G040910;Peu02G001670;Peu02G007270;Peu02G011800;Peu02G016500;Peu02G016700;Peu02G016960;Peu02G022870;Peu03G000860;Peu03G001210;Peu03G001960;Peu03G0050…	K00679+K13519+K00002+K00002+K00630+K24189+K24189+K14085+K00679+K15918+K00679+K16816+K00128+K13523+K07407+K00679+K00655+K00901+K00128+K01054+K00679+K00128+K13513+K22849+K00128+K13508+K00679+K00655+K16816+K00864+K15918+K00679+K14085+K00679+K00002+K13519+K00679+K00679+K07407+K00679+K00679+K00679+K00679+K00679+K00679+K18693+K00679+K13513+K00679+K13506+K00679+K00655+K00655+K00679+K00128+K00128+K00901+…
mRNA surveillance pathway	ko03015	204	NewGene_2246;NewGene_913;Peu01G000690;Peu01G002220;Peu01G005840;Peu01G008270;Peu01G012800;Peu01G016980;Peu01G018020;Peu01G018380;Peu01G018980;Peu01G019050;Peu01G021210;Peu01G021640;Peu01G022370;Peu01G022440;Peu01G023360;Peu01G024400;Peu01G024950;Peu01G025550;Peu01G027440;Peu01G028130;Peu01G031510;Peu01G032710;Peu01G033190;Peu01G037760;Peu01G041350;Peu02G003180;Peu02G005530;Peu02G005660;Peu02G0083…	K03265+K12882+K04382+K15542+K03265+K06269+K14326+K13126+K04354+K14400+K13114+K14294+K14402+K12881+K13171+K06269+K12876+K14396+K14409+K13098+K13126+K14396+K14962+K14404+K14411+K00565+K11584+K11583+K14407+K13126+K14399+K06100+K14411+K13126+K12877+K14324+K14411+K11584+K14411+K14399+K14328+K14294+K13114+K04354+K14326+K14408+K14324+K03265+K03265+K14399+K03265+K15542+K04382+K14400+K14411+K14409+K12881+…
RNA degradation	ko03018	201	Peu01G000190;Peu01G000870;Peu01G003280;Peu01G003830;Peu01G004490;Peu01G006520;Peu01G006530;Peu01G014470;Peu01G016980;Peu01G018390;Peu01G022630;Peu01G023150;Peu01G024420;Peu01G025220;Peu01G025230;Peu01G025840;Peu01G027440;Peu01G031240;Peu01G031690;Peu01G031860;Peu01G032030;Peu01G032870;Peu01G033660;Peu01G036620;Peu01G040130;Peu01G041150;Peu02G000170;Peu02G002200;Peu02G003230;Peu02G005050;Peu02G005…	K04077+K12603+K12581+K12581+K04077+K00850+K00850+K12620+K13126+K04077+K01689+K03678+K12626+K12624+K12627+K04043+K13126+K01148+K00962+K12605+K01148+K12606+K01148+K03514+K12617+K12616+K12600+K12619+K12608+K14442+K13126+K12622+K04077+K00850+K13126+K12604+K12614+K04077+K12623+K04077+K12621+K04077+K04077+K12620+K12603+K00850+K01689+K12600+K04077+K12581+K12581+K03679+K04077+K04077+K12598+K12607+K00850+…
Cysteine and methionine metabolism	ko00270	193	NewGene_2514;NewGene_2667;NewGene_286;NewGene_315;Peu01G000810;Peu01G000820;Peu01G000850;Peu01G006940;Peu01G008330;Peu01G008780;Peu01G008810;Peu01G010430;Peu01G010440;Peu01G014520;Peu01G015400;Peu01G021160;Peu01G026030;Peu01G027120;Peu01G027220;Peu01G028810;Peu01G033340;Peu01G033470;Peu01G034450;Peu01G036180;Peu01G036440;Peu02G004450;Peu02G006970;Peu02G007670;Peu02G010110;Peu02G010140;Peu02G01090…	K00026+K01738+K00827+K00815+K00558+K00558+K00558+K01761+K20772+K00558+K01919+K00016+K00016+K00789+K00837+K00558+K00026+K00899+K00058+K01251+K00640+K01738+K00026+K00815+K16054+K00547+K05933+K23977+K00826+K01762+K00058+K00025+K00025+K13034+K20772+K22207+K00789+K22846+K05933+K00928+K00837+K00789+K00558+K00016+K01919+K00558+K20772+K01761+K01761+K00558+K00558+K05933+K00026+K01611+K01611+K00026+K00558+…
Oxidative phosphorylation	ko00190	190	NewGene_1244;NewGene_1557;NewGene_264;NewGene_324;Peu01G001760;Peu01G002490;Peu01G003970;Peu01G004500;Peu01G005470;Peu01G005830;Peu01G006420;Peu01G014010;Peu01G015130;Peu01G017720;Peu01G025800;Peu01G025980;Peu01G028990;Peu01G029810;Peu01G030560;Peu01G032910;Peu01G036560;Peu01G041170;Peu02G001080;Peu02G002410;Peu02G002540;Peu02G004030;Peu02G006170;Peu02G006180;Peu02G007350;Peu02G008900;Peu02G01045…	K02148+K01535+K02256+K02135+K03953+K03950+K01535+K11353+K00411+K03946+K02258+K01535+K02265+K00234+K00236+K01507+K02148+K02149+K00235+K02153+K02260+K02259+K03958+K02155+K02154+K03943+K00416+K00416+K02155+K02267+K03937+K03953+K03955+K02133+K02133+K03884+K01507+K03938+K02257+K03953+K02265+K01535+K02134+K03946+K00411+K11353+K01535+K02115+K03949+K03934+K03942+K02115+K03941+K02154+K03965+K02155+K03884+…
Inositol phosphate metabolism	ko00562	189	NewGene_1892;NewGene_887;Peu01G002300;Peu01G012080;Peu01G012590;Peu01G014060;Peu01G014200;Peu01G014260;Peu01G016150;Peu01G019240;Peu01G022000;Peu01G022900;Peu01G023020;Peu01G023070;Peu01G023080;Peu01G024970;Peu01G025720;Peu01G027330;Peu01G027590;Peu02G001680;Peu02G001930;Peu02G002930;Peu02G002940;Peu02G004470;Peu02G005720;Peu02G007860;Peu02G009990;Peu02G010560;Peu02G013810;Peu02G014760;Peu02G0159…	K15422+K05857+K00889+K00913+K24221+K05857+K00921+K22913+K01092+K00889+K01803+K01114+K19517+K05857+K05857+K01114+K00140+K01110+K18081+K00921+K18081+K10572+K10572+K24221+K20279+K00889+K00913+K05857+K01803+K01092+K01092+K18081+K10047+K00889+K01092+K10047+K22913+K00921+K24221+K00913+K01110+K00889+K00921+K00889+K00888+K01803+K00999+K19801+K15422+K24221+K01858+K21797+K10572+K00140+K00913+K00889+K20279+…
Ribosome biogenesis in eukaryotes	ko03008	189	NewGene_1354;NewGene_1394;Peu01G002020;Peu01G002880;Peu01G007550;Peu01G008340;Peu01G010880;Peu01G012940;Peu01G015080;Peu01G015100;Peu01G015180;Peu01G018370;Peu01G019720;Peu01G020200;Peu01G021320;Peu01G023620;Peu01G023990;Peu01G036750;Peu02G001550;Peu02G002200;Peu02G003020;Peu02G003250;Peu02G003970;Peu02G005740;Peu02G005750;Peu02G005930;Peu02G006550;Peu02G006560;Peu02G006990;Peu02G010420;Peu02G011…	K01164+K13288+K14561+K03538+K14544+K11883+K14536+K03115+K14546+K14558+K03097+K14558+K11108+K13288+K03539+K06943+K03097+K14537+K14525+K12619+K11883+K11130+K14553+K14548+K14548+K14525+K14574+K14570+K14570+K14548+K06943+K03115+K11883+K14566+K01164+K14567+K14549+K14525+K14538+K14558+K14573+K03097+K14558+K14546+K03115+K14536+K11883+K11883+K11883+K14550+K14561+K11883+K07562+K14545+K14560+K14564+K14536+…
Purine metabolism	ko00230	186	Peu01G000130;Peu01G004300;Peu01G005050;Peu01G007620;Peu01G007630;Peu01G010340;Peu01G012480;Peu01G012540;Peu01G012570;Peu01G013060;Peu01G013900;Peu01G014650;Peu01G017460;Peu01G017930;Peu01G019930;Peu01G026200;Peu01G026490;Peu01G029610;Peu01G029940;Peu01G039280;Peu02G002210;Peu02G005900;Peu02G012270;Peu02G015040;Peu02G017420;Peu02G021580;Peu02G022260;Peu02G023490;Peu03G000480;Peu03G002700;Peu03G003…	K00873+K01519+K01487+K00940+K00940+K00759+K13484+K00873+K00948+K14977+K02083+K00951+K00759+K03787+K00856+K00873+K00860+K10808+K00939+K01514+K13811+K10807+K00940+K01513+K01933+K13484+K00988+K01081+K01510+K03787+K00759+K00951+K14977+K00948+K00873+K18447+K01951+K00940+K00940+K01519+K00873+K01466+K01510+K00764+K00856+K01510+K01510+K01945+K01510+K00764+K10807+K06928+K13811+K00860+K10807+K00760+K13811+…
Glycerophospholipid metabolism	ko00564	186	Peu01G001720;Peu01G003680;Peu01G005130;Peu01G009330;Peu01G009510;Peu01G011780;Peu01G013290;Peu01G013860;Peu01G015000;Peu01G015120;Peu01G017230;Peu01G022900;Peu01G023650;Peu01G023920;Peu01G024970;Peu01G029230;Peu01G033080;Peu01G033120;Peu01G035950;Peu01G037310;Peu02G001390;Peu02G003980;Peu02G005470;Peu02G005730;Peu02G011800;Peu02G011890;Peu02G012190;Peu02G012770;Peu02G013440;Peu02G013470;Peu02G016…	K00006+K00550+K18696+K13519+K01115+K00630+K16818+K00968+K01613+K06130+K01115+K01114+K13523+K16818+K01114+K18696+K01126+K01126+K00655+K00901+K01115+K16818+K01094+K14156+K13513+K13510+K16818+K18696+K13510+K01115+K18696+K13508+K16818+K01115+K00655+K01115+K01115+K06130+K01613+K00968+K01613+K16818+K16818+K13519+K00550+K14156+K00006+K00981+K06130+K08744+K16818+K16818+K18693+K00993+K01126+K13513+K00999+…
Phosphatidylinositol signaling system	ko04070	175	NewGene_1892;NewGene_887;Peu01G002300;Peu01G012080;Peu01G014060;Peu01G014200;Peu01G016150;Peu01G019240;Peu01G020190;Peu01G023070;Peu01G023080;Peu01G027330;Peu01G027590;Peu01G037310;Peu02G001680;Peu02G001930;Peu02G002930;Peu02G002940;Peu02G004220;Peu02G005720;Peu02G007860;Peu02G007900;Peu02G009390;Peu02G009990;Peu02G010560;Peu02G011310;Peu02G014760;Peu02G015910;Peu02G018240;Peu02G020100;Peu03G0009…	K15422+K05857+K00889+K00913+K05857+K00921+K01092+K00889+K02183+K05857+K05857+K01110+K18081+K00901+K00921+K18081+K10572+K10572+K02183+K20279+K00889+K02183+K02183+K00913+K05857+K02183+K01092+K01092+K18081+K10047+K00889+K01092+K10047+K00921+K00913+K01110+K00889+K00981+K00921+K02183+K13024+K00889+K00888+K00999+K19801+K15422+K00901+K21797+K10572+K00913+K02183+K00889+K20279+K02183+K10572+K18081+K00921+…
Peroxisome	ko04146	171	NewGene_1272;NewGene_2272;NewGene_903;Peu01G004260;Peu01G005120;Peu01G005550;Peu01G007690;Peu01G013480;Peu01G013730;Peu01G015160;Peu01G016280;Peu01G023160;Peu01G024810;Peu01G026780;Peu01G028930;Peu01G029460;Peu01G031680;Peu01G036060;Peu01G036990;Peu01G037460;Peu02G000020;Peu02G000780;Peu02G007470;Peu02G013490;Peu02G016940;Peu02G017820;Peu02G017830;Peu02G019820;Peu03G004300;Peu03G005940;Peu03G0059…	K13348+K13339+K01578+K07513+K12663+K04564+K01897+K00232+K13337+K13338+K06664+K00830+K01640+K13348+K01897+K13237+K00031+K11517+K13348+K13346+K13354+K03781+K01897+K13335+K01897+K08726+K08726+K07513+K06664+K11517+K11517+K13337+K00232+K04565+K01897+K04564+K07513+K01578+K13347+K08726+K17879+K17879+K17879+K13341+K11517+K00031+K12261+K04564+K13356+K04565+K08726+K11517+K13354+K00869+K04565+K05677+K00232+…
Galactose metabolism	ko00052	169	NewGene_1938;Peu01G002130;Peu01G002140;Peu01G002270;Peu01G005650;Peu01G005780;Peu01G005790;Peu01G005800;Peu01G006520;Peu01G006530;Peu01G007590;Peu01G008660;Peu01G016840;Peu01G018360;Peu01G018700;Peu01G023290;Peu01G026070;Peu01G039260;Peu02G002610;Peu02G002810;Peu02G004290;Peu02G006890;Peu02G007160;Peu02G008860;Peu02G016870;Peu02G017020;Peu02G018330;Peu02G023770;Peu03G001520;Peu03G002440;Peu03G002…	K12447+K12309+K12309+K01190+K12309+K01193+K01193+K01193+K00850+K00850+K01784+K01784+K00844+K12309+K01193+K00844+K07407+K01187+K12447+K12447+K12309+K12447+K12309+K00850+K18819+K06611+K12309+K12309+K01193+K12309+K12309+K12309+K01193+K01784+K01193+K01784+K00850+K01193+K01193+K01190+K07407+K00963+K00963+K00963+K12447+K12447+K01785+K12309+K12309+K00850+K06617+K18819+K12309+K12309+K12309+K00850+K12309+…
Glutathione metabolism	ko00480	159	NewGene_1779;Peu01G000990;Peu01G004090;Peu01G005000;Peu01G007190;Peu01G008040;Peu01G008600;Peu01G008810;Peu01G008870;Peu01G008890;Peu01G008920;Peu01G023210;Peu01G029610;Peu01G029970;Peu01G030470;Peu01G031680;Peu01G038780;Peu01G038790;Peu01G038800;Peu01G038810;Peu01G038820;Peu01G038830;Peu02G001300;Peu02G001310;Peu02G001360;Peu02G004750;Peu02G005900;Peu02G007280;Peu02G012720;Peu02G018250;Peu02G018…	K00799+K00434+K00383+K00036+K01469+K00033+K01256+K01919+K00432+K00432+K00799+K01256+K10808+K18592+K00036+K00031+K00799+K00799+K00799+K00799+K00799+K00799+K00799+K00799+K01581+K01255+K10807+K00434+K01255+K00799+K00799+K00799+K00799+K00799+K00799+K00432+K01919+K01256+K00033+K00036+K00383+K00031+K00799+K00799+K00799+K01469+K00033+K00434+K00799+K00036+K01255+K00799+K21456+K18592+K10807+K00434+K00434+…
Circadian rhythm - plant	ko04712	154	Peu01G002390;Peu01G004220;Peu01G004230;Peu01G004240;Peu01G005020;Peu01G007930;Peu01G009490;Peu01G012940;Peu01G015180;Peu01G023990;Peu01G025590;Peu01G026570;Peu01G029430;Peu01G030640;Peu01G036520;Peu02G004040;Peu02G005790;Peu02G008660;Peu02G011080;Peu02G011140;Peu02G012370;Peu02G012530;Peu02G012710;Peu02G013480;Peu02G014460;Peu02G015870;Peu02G015930;Peu02G018780;Peu03G002150;Peu03G003000;Peu03G005…	K00660+K00660+K00660+K00660+K16221+K16240+K16221+K03115+K03097+K03097+K12135+K12126+K16221+K12127+K16240+K12126+K12124+K12118+K12126+K12126+K03115+K00660+K12126+K16221+K12133+K12130+K12133+K12135+K16241+K12125+K03097+K03115+K16221+K16240+K16221+K00660+K00660+K10143+K16221+K16222+K12133+K12133+K12126+K12135+K16222+K00660+K16221+K12126+K12126+K12126+K16221+K12126+K03097+K03097+K12118+K00660+K12124+…
Pyruvate metabolism	ko00620	151	NewGene_2514;NewGene_803;Peu01G000130;Peu01G000580;Peu01G000590;Peu01G005150;Peu01G007530;Peu01G010430;Peu01G010440;Peu01G012540;Peu01G014550;Peu01G016680;Peu01G018090;Peu01G023640;Peu01G026030;Peu01G026200;Peu01G028610;Peu01G034450;Peu01G035790;Peu01G037490;Peu01G040160;Peu02G007270;Peu02G008310;Peu02G009590;Peu02G011990;Peu02G012560;Peu02G012570;Peu02G013840;Peu02G014710;Peu02G015840;Peu02G0167…	K00026+K01595+K00873+K01895+K01895+K00162+K00029+K00016+K00016+K00873+K14085+K00029+K00627+K00128+K00026+K00873+K00161+K00026+K01595+K00128+K01759+K00128+K11262+K01610+K00028+K00025+K00025+K00028+K01759+K00161+K00128+K01679+K01595+K00627+K00627+K00029+K14085+K00873+K00016+K00162+K00873+K01759+K00026+K01595+K18881+K18881+K00026+K02160+K00162+K01759+K00128+K00128+K01649+K01913+K11262+K00128+K01913+…
ABC transporters	ko02010	151	NewGene_1407;Peu01G004010;Peu01G004020;Peu01G008030;Peu01G012040;Peu01G012050;Peu01G014360;Peu01G015290;Peu01G016670;Peu01G020960;Peu01G022980;Peu01G023380;Peu01G023390;Peu01G024990;Peu01G028120;Peu01G032430;Peu01G032440;Peu01G032450;Peu01G033290;Peu01G033300;Peu01G033870;Peu01G034940;Peu01G034960;Peu01G035940;Peu01G036940;Peu01G038030;Peu01G038040;Peu02G001740;Peu02G013910;Peu02G016510;Peu02G016…	K05666+K08712+K08712+K05666+K05658+K05658+K05658+K08712+K08712+K05658+K08712+K05681+K05681+K05681+K05681+K05658+K05658+K05658+K05666+K05666+K05681+K05658+K05658+K05681+K05681+K05658+K05658+K05658+K05681+K05658+K05658+K08712+K05666+K05666+K05665+K05665+K05681+K08712+K08712+K05658+K05658+K05666+K08712+K05674+K08712+K05666+K05666+K05665+K05681+K05681+K05658+K05681+K05681+K05677+K05665+K05643+K05658+…
Glyoxylate and dicarboxylate metabolism	ko00630	146	NewGene_2514;NewGene_844;Peu01G000580;Peu01G000590;Peu01G008940;Peu01G009620;Peu01G012510;Peu01G013610;Peu01G015440;Peu01G016100;Peu01G019350;Peu01G021080;Peu01G023160;Peu01G025730;Peu01G025750;Peu01G026030;Peu01G028800;Peu01G033650;Peu01G034450;Peu01G036060;Peu02G000780;Peu02G008060;Peu02G009720;Peu02G009740;Peu02G012560;Peu02G012570;Peu02G013360;Peu02G013370;Peu02G013380;Peu02G014470;Peu02G0208…	K00026+K01915+K01895+K01895+K22133+K15919+K02437+K01433+K15918+K15919+K00600+K01647+K00830+K22133+K22133+K00026+K00600+K22133+K00026+K11517+K03781+K00600+K00600+K00600+K00025+K00025+K15919+K15919+K15919+K15919+K01681+K01637+K18121+K18121+K15919+K15918+K11517+K11517+K01433+K02437+K22133+K15919+K22133+K00605+K00026+K11517+K01915+K01602+K00026+K15893+K11517+K01915+K03781+K01913+K01681+K01455+K00600+…
Aminoacyl-tRNA biosynthesis	ko00970	142	NewGene_2532;NewGene_516;Peu01G000800;Peu01G001950;Peu01G001960;Peu01G005460;Peu01G009870;Peu01G012360;Peu01G012440;Peu01G013790;Peu01G017630;Peu01G019560;Peu01G025880;Peu01G026160;Peu01G028590;Peu01G034570;Peu01G041330;Peu02G001800;Peu02G002910;Peu02G008930;Peu02G016470;Peu02G016480;Peu02G017410;Peu02G022030;Peu02G022610;Peu03G000210;Peu03G006580;Peu03G007920;Peu03G014060;Peu03G014420;Peu03G0173…	K01873+K01870+K01870+K01870+K01870+K01880+K01867+K01883+K01866+K02433+K01867+K01870+K02433+K01876+K01874+K01867+K02433+K22503+K02433+K01875+K01881+K01881+K01887+K02433+K01893+K01869+K02433+K01866+K01867+K01880+K01880+K01870+K01870+K01870+K01870+K01870+K04567+K01870+K01881+K01873+K01889+K02433+K02433+K01870+K01870+K01869+K01885+K02433+K01873+K01872+K01875+K01866+K02433+K01870+K02433+K22503+K01870+…
Phagosome	ko04145	141	NewGene_1244;Peu01G000400;Peu01G005710;Peu01G008820;Peu01G008960;Peu01G011950;Peu01G014200;Peu01G014380;Peu01G015990;Peu01G022560;Peu01G024710;Peu01G026220;Peu01G028990;Peu01G029580;Peu01G029810;Peu01G032910;Peu01G035250;Peu01G038180;Peu01G040700;Peu02G000940;Peu02G001680;Peu02G001730;Peu02G001970;Peu02G002410;Peu02G002540;Peu02G004850;Peu02G005630;Peu02G005650;Peu02G007350;Peu02G009950;Peu02G012…	K02148+K07374+K08054+K07375+K07375+K08488+K00921+K08517+K07897+K07375+K07375+K07374+K02148+K07342+K02149+K02153+K10956+K10956+K07375+K07374+K00921+K04392+K07375+K02155+K02154+K10956+K07897+K07897+K02155+K07374+K09481+K07897+K07897+K07889+K08517+K00921+K08488+K07375+K07375+K07374+K00921+K12182+K07897+K02154+K02155+K04392+K02147+K08057+K07897+K04392+K07897+K07897+K02151+K02154+K02155+K07375+K04392+…
Homologous recombination	ko03440	140	NewGene_2336;NewGene_2337;NewGene_847;Peu01G008630;Peu01G009100;Peu01G011240;Peu01G015040;Peu01G019180;Peu01G020120;Peu01G020140;Peu01G020150;Peu01G020160;Peu01G020170;Peu01G020180;Peu01G021710;Peu01G025290;Peu01G028790;Peu01G030200;Peu01G032730;Peu01G035220;Peu01G036170;Peu01G037220;Peu01G038370;Peu01G038510;Peu01G039000;Peu02G000690;Peu02G001840;Peu02G001850;Peu02G001960;Peu02G007780;Peu02G0118…	K10901+K10901+K10875+K12173+K12173+K07466+K11864+K12173+K12173+K12173+K12173+K12173+K12173+K12173+K12173+K07466+K10866+K10881+K10683+K03504+K07466+K10865+K02335+K10875+K03553+K15362+K12173+K12173+K12173+K12173+K12173+K10728+K10683+K10901+K12173+K10739+K10683+K07466+K08991+K10728+K04728+K10875+K10875+K12173+K07466+K07466+K10683+K07466+K02327+K03165+K10901+K12173+K12173+K07466+K07466+K12173+K10728+…
Pyrimidine metabolism	ko00240	129	NewGene_2319;NewGene_727;Peu01G002180;Peu01G005940;Peu01G007620;Peu01G007630;Peu01G013320;Peu01G017930;Peu01G023220;Peu01G024780;Peu01G029610;Peu01G029830;Peu01G030230;Peu01G032680;Peu01G040710;Peu01G041020;Peu02G001810;Peu02G005900;Peu02G008150;Peu02G011940;Peu02G012270;Peu02G015040;Peu02G015780;Peu02G020060;Peu02G021310;Peu02G022630;Peu02G023490;Peu03G000480;Peu03G002700;Peu03G007030;Peu03G0126…	K01520+K00943+K13421+K01937+K00940+K00940+K01956+K03787+K16329+K01464+K10808+K00876+K00943+K00609+K00943+K00876+K00943+K10807+K13800+K13800+K00940+K01513+K13800+K00857+K16904+K16904+K01081+K01510+K03787+K01956+K00940+K00940+K01937+K13421+K01510+K13998+K01510+K01510+K01510+K09903+K10807+K00254+K10807+K13998+K00857+K01513+K01240+K00761+K09903+K01489+K01513+K00254+K10807+K09903+K00943+K01431+K01465+…
Cyanoamino acid metabolism	ko00460	128	NewGene_1646;Peu01G001230;Peu01G019350;Peu01G020250;Peu01G020260;Peu01G020280;Peu01G020300;Peu01G020340;Peu01G020350;Peu01G020370;Peu01G020380;Peu01G020390;Peu01G020400;Peu01G020410;Peu01G020420;Peu01G020440;Peu01G020450;Peu01G020470;Peu01G020490;Peu01G020500;Peu01G020510;Peu01G020750;Peu01G028170;Peu01G028180;Peu01G028220;Peu01G028800;Peu01G029970;Peu01G036930;Peu01G037770;Peu01G038310;Peu01G038…	K22706+K01188+K00600+K01188+K01188+K01188+K01188+K01188+K01188+K01188+K01188+K01188+K01188+K01188+K01188+K01188+K01188+K01188+K01188+K01188+K01188+K01188+K22706+K22706+K22706+K00600+K18592+K05350+K01188+K05350+K08248+K00600+K22706+K00600+K00600+K13051+K13034+K01188+K01188+K05350+K05350+K05350+K05350+K01188+K12153+K01188+K16266+K22706+K13035+K01188+K01188+K16266+K18592+K20802+K20802+K20802+K01455+…
Ascorbate and aldarate metabolism	ko00053	125	NewGene_1938;Peu01G000020;Peu01G000030;Peu01G000990;Peu01G008350;Peu01G014550;Peu01G019980;Peu01G023640;Peu01G026000;Peu01G031210;Peu01G031560;Peu01G032480;Peu01G037490;Peu01G039890;Peu02G001600;Peu02G001900;Peu02G002610;Peu02G002810;Peu02G006890;Peu02G007270;Peu02G007280;Peu02G011740;Peu02G015750;Peu02G015760;Peu02G016700;Peu02G020100;Peu03G004870;Peu03G005810;Peu03G019420;Peu04G006040;Peu04G006…	K12447+K00423+K00423+K00434+K08232+K14085+K00423+K00128+K17744+K16190+K08232+K14190+K00128+K00423+K16190+K00423+K12447+K12447+K12447+K00128+K00434+K00423+K00103+K00103+K00128+K10047+K10047+K14085+K00423+K00423+K00423+K12447+K12447+K00012+K00423+K00423+K00434+K00128+K10046+K00128+K00423+K00423+K00434+K00434+K00434+K00128+K12447+K16190+K10047+K10047+K00225+K08232+K00434+K00423+K00434+K00423+K00423+…
Carbon fixation in photosynthetic organisms	ko00710	122	NewGene_2514;NewGene_803;Peu01G007530;Peu01G011500;Peu01G014160;Peu01G016680;Peu01G020680;Peu01G022000;Peu01G025600;Peu01G026030;Peu01G029870;Peu01G030320;Peu01G034450;Peu01G035790;Peu01G041030;Peu02G000590;Peu02G006150;Peu02G009590;Peu02G011990;Peu02G012560;Peu02G012570;Peu02G012990;Peu02G013810;Peu02G013840;Peu02G019480;Peu02G019600;Peu03G003980;Peu03G006240;Peu03G008710;Peu04G004280;Peu04G0045…	K00026+K01595+K00029+K00855+K00814+K00029+K01807+K01803+K00927+K00026+K01783+K00134+K00026+K01595+K01623+K05298+K03841+K01610+K00028+K00025+K00025+K00615+K01803+K00028+K01595+K05298+K00029+K00814+K00855+K00026+K01595+K01602+K00026+K01623+K01803+K00927+K01807+K03841+K05298+K01807+K01807+K03841+K01595+K14455+K01623+K01602+K00029+K14454+K14454+K00026+K01610+K01623+K00051+K00615+K01803+K01803+K01100+…
Flavonoid biosynthesis	ko00941	120	Peu01G002390;Peu01G003550;Peu01G004220;Peu01G004230;Peu01G004240;Peu01G006180;Peu01G007820;Peu01G009610;Peu01G010970;Peu01G024880;Peu01G026580;Peu01G027500;Peu01G028010;Peu01G028720;Peu01G037850;Peu02G000870;Peu02G002990;Peu02G007740;Peu02G012530;Peu02G015200;Peu03G001910;Peu03G001920;Peu03G010600;Peu03G012400;Peu03G013810;Peu03G015700;Peu03G015710;Peu03G016280;Peu04G001220;Peu04G001250;Peu04G002…	K00660+K13065+K00660+K00660+K00660+K01859+K08695+K05277+K13065+K13083+K01859+K00588+K13065+K13065+K13082+K13065+K13082+K05278+K00660+K13065+K05278+K05278+K05277+K13082+K01859+K00660+K00660+K13065+K13065+K13065+K08695+K22845+K22845+K22845+K22845+K22845+K05278+K00660+K13065+K13065+K13065+K13065+K00475+K00475+K00660+K13082+K13065+K13065+K09754+K13065+K13065+K05277+K01859+K13065+K13065+K13065+K13080+…
Fructose and mannose metabolism	ko00051	118	Peu01G006510;Peu01G006520;Peu01G006530;Peu01G016840;Peu01G022000;Peu01G023290;Peu01G025340;Peu01G033170;Peu01G041030;Peu02G000290;Peu02G003810;Peu02G004360;Peu02G006150;Peu02G008860;Peu02G010060;Peu02G013810;Peu02G016230;Peu03G010520;Peu03G013530;Peu03G013540;Peu04G000240;Peu04G000250;Peu04G000270;Peu04G007380;Peu04G008150;Peu04G015310;Peu04G015770;Peu04G017340;Peu05G009430;Peu05G009840;Peu05G013…	K01805+K00850+K00850+K00844+K01803+K00844+K01103+K00895+K01623+K00895+K00847+K00895+K03841+K00850+K01805+K01803+K19355+K18447+K00850+K01805+K00895+K00895+K00895+K00847+K01809+K01623+K01803+K00850+K01711+K19355+K00850+K03841+K00847+K19355+K00844+K00895+K00850+K19355+K00895+K00966+K03841+K19355+K00850+K00850+K01623+K02377+K00850+K00844+K00850+K01711+K01623+K19355+K00847+K00966+K00895+K01803+K01803+…
Glycine, serine and threonine metabolism	ko00260	117	NewGene_286;Peu01G008950;Peu01G009460;Peu01G009620;Peu01G010060;Peu01G010070;Peu01G012510;Peu01G014550;Peu01G015440;Peu01G015860;Peu01G016100;Peu01G018210;Peu01G019350;Peu01G023160;Peu01G027220;Peu01G028800;Peu01G038290;Peu02G004050;Peu02G004070;Peu02G008060;Peu02G008360;Peu02G009720;Peu02G009740;Peu02G010900;Peu02G013360;Peu02G013370;Peu02G013380;Peu02G014470;Peu02G021460;Peu03G002170;Peu03G0045…	K00827+K12235+K00108+K15919+K00276+K00276+K02437+K14085+K15918+K01834+K15919+K01733+K00600+K00830+K00058+K00600+K01696+K01695+K01695+K00600+K01834+K00600+K00600+K00058+K15919+K15919+K15919+K15919+K00928+K01733+K15919+K01834+K15918+K14085+K02437+K15919+K00605+K00276+K15893+K00003+K00872+K01834+K00827+K00831+K00276+K01834+K00600+K01695+K00499+K00827+K15633+K01754+K00281+K00600+K01834+K00306+K15634+…
Nucleotide excision repair	ko03420	117	NewGene_1722;NewGene_2539;Peu01G003250;Peu01G008530;Peu01G009860;Peu01G011240;Peu01G013010;Peu01G013020;Peu01G014580;Peu01G019530;Peu01G022650;Peu01G022970;Peu01G025290;Peu01G032720;Peu01G035220;Peu01G036170;Peu01G038370;Peu02G004860;Peu02G007100;Peu02G007210;Peu02G007530;Peu02G007560;Peu02G008430;Peu02G012330;Peu02G019730;Peu03G002990;Peu03G005340;Peu03G005540;Peu03G005780;Peu03G007330;Peu03G008…	K03141+K10747+K10839+K10843+K10845+K07466+K10848+K10848+K03868+K10754+K04802+K10140+K07466+K10610+K03504+K07466+K02335+K10844+K10755+K10756+K10754+K03143+K10570+K10848+K06634+K10756+K10739+K10844+K03868+K10848+K10756+K07466+K10755+K10839+K10839+K03144+K10755+K10838+K10747+K10839+K03142+K10609+K02324+K02326+K07466+K06634+K07466+K10849+K03141+K07466+K02327+K10756+K10756+K07466+K07466+K03143+K03143+…
Valine, leucine and isoleucine degradation	ko00280	113	NewGene_286;Peu01G004260;Peu01G009480;Peu01G013310;Peu01G013630;Peu01G014550;Peu01G016200;Peu01G019270;Peu01G023640;Peu01G024810;Peu01G025490;Peu01G025720;Peu01G028140;Peu01G032100;Peu01G037490;Peu01G040810;Peu02G004440;Peu02G005210;Peu02G006690;Peu02G007270;Peu02G008790;Peu02G008800;Peu02G010110;Peu02G016700;Peu02G019820;Peu03G005810;Peu03G007010;Peu03G007020;Peu03G010710;Peu03G015670;Peu03G0193…	K00827+K07513+K01641+K05607+K05605+K14085+K18660+K00020+K00128+K01640+K01968+K00140+K00020+K01968+K00128+K23146+K01968+K05605+K00166+K00128+K00020+K00020+K00826+K00128+K07513+K14085+K05607+K05607+K01641+K07513+K00167+K01968+K01969+K05605+K00128+K00166+K00128+K00827+K01968+K00140+K00020+K00020+K00020+K00020+K00020+K00128+K00166+K01968+K01968+K00626+K01640+K01640+K00827+K05605+K05605+K05605+K05605+…
Fatty acid metabolism	ko01212	113	NewGene_186;Peu01G001050;Peu01G001070;Peu01G001130;Peu01G004260;Peu01G007390;Peu01G007690;Peu01G010290;Peu01G013400;Peu01G013480;Peu01G015520;Peu01G015540;Peu01G016200;Peu01G019140;Peu01G021300;Peu01G021520;Peu01G025660;Peu01G028930;Peu02G007470;Peu02G008310;Peu02G012130;Peu02G016940;Peu02G019820;Peu02G020240;Peu02G020320;Peu03G001050;Peu03G001060;Peu03G001170;Peu03G005970;Peu03G006860;Peu03G0069…	K00208+K10256+K10256+K00208+K07513+K09458+K01897+K00648+K01074+K00232+K10781+K10781+K18660+K02372+K07512+K10703+K00645+K01897+K01897+K11262+K01074+K01897+K07513+K09458+K10781+K10246+K10249+K02372+K09458+K00232+K01074+K00648+K01897+K09458+K07513+K00665+K00665+K00208+K02160+K09458+K00059+K00232+K11262+K01897+K03921+K00626+K01961+K01962+K00232+K09458+K10781+K10256+K10703+K10251+K00232+K10258+K03921+…
Other glycan degradation	ko00511	110	Peu01G002130;Peu01G002140;Peu01G002270;Peu01G005650;Peu01G006080;Peu01G015090;Peu01G018360;Peu01G019010;Peu01G021230;Peu01G021250;Peu01G027020;Peu01G027030;Peu01G031150;Peu01G040640;Peu02G004290;Peu02G007160;Peu02G007450;Peu02G007930;Peu02G016820;Peu02G018330;Peu02G019750;Peu02G019850;Peu02G021570;Peu02G023770;Peu03G000170;Peu03G001320;Peu03G002440;Peu03G002580;Peu03G002590;Peu03G005260;Peu03G013…	K12309+K12309+K01190+K12309+K01206+K01191+K12309+K01191+K12373+K12373+K15923+K15923+K01206+K01206+K12309+K12309+K01206+K01191+K01206+K12309+K01206+K01191+K01191+K12309+K17108+K01191+K12309+K12309+K12309+K01191+K01206+K17108+K01190+K01206+K01206+K12309+K12309+K17108+K01206+K01206+K12309+K01206+K01206+K12309+K12309+K01191+K01206+K12309+K12309+K12309+K12309+K12309+K12309+K12309+K01191+K12309+K01191+…
Pentose phosphate pathway	ko00030	107	Peu01G005000;Peu01G005500;Peu01G006520;Peu01G006530;Peu01G008040;Peu01G010250;Peu01G012570;Peu01G020680;Peu01G029870;Peu01G030470;Peu01G033170;Peu01G041030;Peu02G000290;Peu02G004360;Peu02G006150;Peu02G008860;Peu02G009270;Peu02G012990;Peu02G023610;Peu02G023630;Peu03G007770;Peu03G012160;Peu03G013530;Peu03G014380;Peu03G014950;Peu04G000240;Peu04G000250;Peu04G000270;Peu04G004360;Peu04G009330;Peu04G015…	K00036+K00616+K00850+K00850+K00033+K00616+K00948+K01807+K01783+K00036+K00895+K01623+K00895+K00895+K03841+K00850+K01810+K00615+K01810+K01810+K00948+K00033+K00850+K00616+K00036+K00895+K00895+K00895+K01810+K00033+K01623+K00850+K00036+K01807+K00850+K03841+K00895+K00850+K00895+K01807+K01807+K03841+K00850+K00850+K01623+K00131+K00850+K00850+K01623+K00895+K00615+K01835+K01057+K00033+K01810+K01623+K01807+…
Protein export	ko03060	103	Peu01G007270;Peu01G007680;Peu01G014910;Peu01G015910;Peu01G021750;Peu01G023180;Peu01G023530;Peu01G029580;Peu01G031650;Peu01G031990;Peu01G034820;Peu01G035250;Peu01G038180;Peu02G001890;Peu02G003350;Peu02G003890;Peu02G004850;Peu02G006940;Peu02G007060;Peu02G012690;Peu02G013770;Peu02G013790;Peu03G005440;Peu03G012890;Peu03G016260;Peu04G005840;Peu05G002550;Peu05G003900;Peu05G007330;Peu05G019240;Peu05G019…	K09490+K03217+K13280+K03116+K03217+K03106+K12275+K07342+K09648+K13280+K09647+K10956+K10956+K12272+K09647+K03109+K10956+K03070+K03100+K09481+K03110+K03110+K13280+K09490+K09540+K09540+K12948+K03116+K09647+K03109+K09647+K03217+K03100+K03070+K03100+K03070+K10956+K13431+K03106+K03108+K12948+K13280+K03070+K09647+K12947+K12946+K03217+K03070+K09481+K03217+K03106+K12275+K03100+K03217+K10956+K09648+K03217+…
Tyrosine metabolism	ko00350	102	NewGene_315;Peu01G007030;Peu01G010060;Peu01G010070;Peu01G022590;Peu01G022610;Peu01G034220;Peu01G035270;Peu01G035300;Peu01G035370;Peu01G035390;Peu01G036180;Peu01G039410;Peu02G001150;Peu02G005180;Peu02G006450;Peu02G006480;Peu02G015340;Peu02G023010;Peu02G023070;Peu03G013080;Peu04G002690;Peu04G002920;Peu04G005420;Peu04G013370;Peu04G014830;Peu04G016010;Peu04G021040;Peu05G004380;Peu05G004400;Peu05G0044…	K00815+K02510+K00276+K00276+K01593+K01593+K00451+K00422+K00422+K00422+K00422+K00815+K00001+K00121+K00457+K18857+K18857+K00457+K00121+K01593+K02510+K01593+K00422+K00001+K00121+K00422+K00276+K01800+K18857+K18857+K18857+K15849+K00276+K00815+K00457+K01555+K00121+K07253+K07253+K07253+K07253+K14455+K14454+K14454+K00811+K15849+K18857+K18857+K18857+K18857+K18857+K18857+K00815+K00815+K00815+K00276+K00815+…
Sphingolipid metabolism	ko00600	102	NewGene_713;Peu01G002130;Peu01G002140;Peu01G002270;Peu01G004930;Peu01G004940;Peu01G005650;Peu01G011810;Peu01G018360;Peu01G021730;Peu01G022620;Peu01G026070;Peu01G028580;Peu01G029010;Peu02G001140;Peu02G004290;Peu02G005550;Peu02G007160;Peu02G014440;Peu02G018330;Peu02G023770;Peu03G000170;Peu03G002440;Peu03G002580;Peu03G002590;Peu03G015010;Peu03G015800;Peu03G017320;Peu04G000050;Peu04G002880;Peu04G0031…	K12349+K12309+K12309+K01190+K01634+K01634+K12309+K04708+K12309+K12349+K12349+K07407+K04711+K00654+K12349+K12309+K04713+K12309+K04718+K12309+K12309+K17108+K12309+K12309+K12309+K01634+K17108+K01190+K04711+K07407+K04712+K04710+K12309+K12309+K17108+K04715+K12309+K12309+K12309+K04708+K12309+K04713+K04713+K12309+K12309+K12309+K12382+K12309+K12309+K12309+K12309+K12309+K12309+K12309+K12309+K04718+K04710+…
alpha-Linolenic acid metabolism	ko00592	100	NewGene_693;Peu01G001240;Peu01G001260;Peu01G004260;Peu01G013290;Peu01G013480;Peu01G014600;Peu01G020760;Peu01G023920;Peu01G031170;Peu01G031180;Peu01G035690;Peu01G039700;Peu02G001090;Peu02G003980;Peu02G006450;Peu02G006480;Peu02G011640;Peu02G012190;Peu02G019820;Peu02G021060;Peu03G000240;Peu03G005800;Peu03G006860;Peu03G007100;Peu03G008960;Peu03G015670;Peu04G004320;Peu04G004330;Peu04G008450;Peu04G0141…	K00454+K00454+K00454+K07513+K16818+K00232+K00454+K00454+K16818+K00224+K00224+K00224+K00224+K10526+K16818+K18857+K18857+K01723+K16818+K07513+K16818+K05894+K00454+K00232+K16818+K16818+K07513+K16818+K16818+K10525+K01723+K01723+K05894+K08241+K18857+K18857+K18857+K00232+K16818+K16818+K10526+K08241+K10526+K14674+K01047+K00232+K05894+K01047+K01723+K16818+K00232+K18857+K18857+K18857+K18857+K18857+K18857+…
Proteasome	ko03050	99	Peu01G007350;Peu01G011650;Peu01G014040;Peu01G014170;Peu01G020520;Peu01G028330;Peu01G030200;Peu01G041240;Peu02G001560;Peu02G001570;Peu02G002780;Peu02G003010;Peu02G007170;Peu02G011390;Peu02G012160;Peu02G013140;Peu02G022810;Peu03G001670;Peu03G006230;Peu03G008630;Peu03G012810;Peu04G005340;Peu04G015020;Peu04G016110;Peu04G016200;Peu04G016460;Peu04G017060;Peu05G001800;Peu05G006380;Peu05G006830;Peu05G009…	K03031+K03039+K03061+K02729+K02727+K03032+K10881+K06699+K03033+K03033+K03064+K02725+K02735+K03030+K03029+K02732+K03062+K06691+K02729+K03039+K03031+K02739+K03064+K03029+K02731+K03033+K03032+K03065+K03030+K03035+K03029+K03038+K02735+K02725+K03064+K03033+K02728+K03063+K02738+K06691+K02730+K02730+K06693+K03061+K02736+K11599+K03036+K03038+K03029+K03029+K03035+K03030+K03028+K03036+K02725+K03038+K03038+…
Tryptophan metabolism	ko00380	98	NewGene_1378;Peu01G014550;Peu01G015320;Peu01G015330;Peu01G015340;Peu01G015350;Peu01G015360;Peu01G015400;Peu01G018720;Peu01G022590;Peu01G022610;Peu01G023640;Peu01G030330;Peu01G032620;Peu01G037490;Peu01G039960;Peu02G000780;Peu02G002320;Peu02G002330;Peu02G002340;Peu02G007270;Peu02G016700;Peu02G018930;Peu02G022930;Peu02G023070;Peu03G005040;Peu03G005810;Peu04G002690;Peu04G010370;Peu04G015870;Peu04G015…	K00658+K14085+K23947+K23947+K23947+K23947+K23947+K00837+K01426+K01593+K01593+K00128+K11816+K00658+K00128+K23947+K03781+K11818+K11818+K11818+K00128+K00128+K11816+K11816+K01593+K00837+K14085+K01593+K11820+K01426+K01426+K01426+K01426+K00128+K00128+K03781+K11816+K00128+K11816+K03781+K00626+K11816+K11816+K11816+K23947+K11816+K00128+K11816+K01426+K00382+K01692+K00382+K22450+K11816+K16903+K00128+K11820+…
DNA replication	ko03030	98	NewGene_181;NewGene_2539;Peu01G005700;Peu01G005740;Peu01G006040;Peu01G011240;Peu01G019530;Peu01G022650;Peu01G025290;Peu01G035220;Peu01G036170;Peu01G038370;Peu02G007100;Peu02G007210;Peu02G007530;Peu03G002990;Peu03G005340;Peu03G008210;Peu03G009010;Peu03G009200;Peu03G010960;Peu03G013970;Peu03G014230;Peu03G015060;Peu04G004940;Peu04G007740;Peu04G012560;Peu04G017240;Peu04G018560;Peu04G019710;Peu05G0001…	K02209+K10747+K02540+K02540+K02542+K07466+K10754+K04802+K07466+K03504+K07466+K02335+K10755+K10756+K10754+K10756+K10739+K10756+K07466+K02684+K10755+K02542+K02540+K02685+K10755+K10747+K02541+K02324+K02326+K07466+K04799+K07466+K07466+K02327+K10756+K10756+K07466+K07466+K10754+K10755+K07466+K10739+K02209+K02328+K10740+K10739+K10739+K10739+K10744+K10744+K10756+K02320+K07466+K10743+K02321+K07466+K10747+…
[truncated: 81 more rows]

## Sheet: Table S7
Table S7. Details of the primers for the 8 candidate genes.
Gene Code	Primer (5’-3’)	Tm/oC	Fragment size/bp
QpeActin-F	GTCCTCTTCCAGCCATCTC	57.32
QpeActin-R	TTCGGTCAGCAATACCAGG	55.16
IAA11-F1	GCTACCGCTGGGACTAAGAG	59.5	138
IAA11-R1	CGTAGCCTGTGACTTTGCCT	57.45
WOX13-F1	CAGAACCCTCCTAGGGCTGA	59.5	104
WOX13-R1	GGCACTCCCATCTTTCCTGT	57.45
XTH9-F1	AGGTACTGGTGGGATGAACCT	57.57	110
XTH9-R1	AGCAGTGTCGCTGCAGTAG	57.32
NAC033-F1	TGGTTCGGGTCCTCAAAATG	55.4	81
NAC033-R1	GCCCGATTTGTTCGGGTTC	57.32
WRKY11-F1	TGCCGACATACCAGCAGATG	57.45	115
WRKY11-R1	TGCTGGGCATCCTCTAACAC	57.45
LOG7-F1	TTTGGCACAAGGGGTCATCA	55.4	135
LOG7-R1	TCCAATGTGCCTAGACCACC	57.45
4CL3-F1	CCACAATGTCGGCTCGAATG	57.45	119
4CL3-R1	GTGCAATTGAGCCCAAGAGG	57.45
CAD1-F1	TCCTGTAGCTCCAAATGTCCAG	57.67	120
[truncated: 1 more rows]
